# Supplementary material for: A scoping review of the impacts of forest cover dynamics on acari-borne diseases: Beyond forest fragmentation
Source: Heliyon. 2025 Jan 11;11(2):e41893. doi: 10.1016/j.heliyon.2025.e41893 (PMC11787481; doi:10.1016/j.heliyon.2025.e41893)
Supplement: Multimedia component 2 [file mmc2.xlsx]

## Sheet: Dataset S2
Annees	Auteur	Titre	Titre_revue	DOI	Abstract	Continent	vector	type_vector	borrelia	anaplasma	ehrlichiosis	babesia	rickettsia	bartonella	coxiella	francisella	KFD	orientia	LIV	type_forest	deforestation	reforestation	fragmentation	conversion	Human	human_statut	Wildlife	type_wildlife	Deer	Rodent	Domestic	Predator	Bird	Reptile	Other	forest_pathogen	forest_vector	nature	method_dynamic	variable_forest	nbvariable_forest	spatial_dim	ecoepi_years	forest_years	effectfp	effectfv
2007	Jackson, L.; Levine, J.; Hilborn, E.	A comparison of analysis units for associating Lyme disease with forest-edge habitat	Community Ecology	10.1556/comec.7.2006.2.6	The rational definition of spatial analysis units is critical to modeling and understanding large-scale ecological processes. This study assessed the relationship between forest-edge habitat pattern and Lyme disease incidence rate when modeled under three designs for spatial data aggregation. Incidence rates were calculated from passive surveillance data reported for 12 counties in the U.S. State…	North America	Ixodes scapularis	Tick	1	0	0	0	0	0	0	0	0	0	0	Temperate	0	0	1	0	1	Host	0		0	0	0	0	0	0	0	1	0	Empirical studies	proxy	area edge people	3	Small and large dimensions	5	0	Forest decreased pathogen	Absent
2022	Baldwin, Harper; Landesman, William J; Borgmann-Winter, Benjamin; Allen, David	A Geographic Information System Approach to Map Tick Exposure Risk at a Scale for Public Health Intervention	Journal of Medical Entomology	10.1093/jme/tjab169	Tick-borne disease control and prevention have been largely ineffective compared to the control of other vector-borne diseases. Although control strategies exist, they are costly or ineffective at large spatial scales. We need tools to target these strategies to places of highest tick exposure risk. Here we present a geographic information system (GIS) method for mapping predicted tick exposure r…	North America	Ixodes scapularis	Tick	1	0	0	0	0	0	0	0	0	0	0	Temperate	0	0	1	0	0		0		0	0	0	0	0	0	0	0	1	Empirical studies	proxy	patch edge neighbour area connectivity	5	Small dimension	0	0	Absent	Forest effect dependent
2012	Li, Sen; Heyman, Paul; Cochez, Christel; Simons, Leopold; Vanwambeke, Sophie O.	A multi-level analysis of the relationship between environmental factors and questing Ixodes ricinus dynamics in Belgium	Parasites & Vectors	10.1186/1756-3305-5-149	Ticks are the most important pathogen vectors in Europe. They are known to be influenced by environmental factors, but these links are usually studied at specific temporal or spatial scales. Focusing on Ixodes ricinus in Belgium, we attempt to bridge the gap between current “single-sided” studies that focus on temporal or spatial variation only. Here, spatial and temporal patterns of ticks are mo…	Europe	Ixodes ricinus	Tick	0	0	0	0	0	0	0	0	0	0	0	Temperate	0	0	1	0	0		1	roe deer	1	0	0	0	0	0	0	0	1	Empirical studies	proxy	species area, patch, connectivity edge soil, aggregation	7	Large dimension	0	0	Absent	Forest decreased vector
1951	Audy, J.R.; Harrison, J.L.	A review of investigations of mite typhus in Burma and Malaya, 1945-1950	Transactions of the Royal Society of Tropical Medicine and Hygiene	10.1016/S0035-9203(51)80018-X	This paper reviews in general terms the epidemiological work of an Army research unit on the Indo-Burma border in 1945-46 (Scrub Typhus Research Laboratory, Imphal, South-East Asia Command), and a Colonial Office unit, supported by Colonial Development and Welfare funds and attached to the Institute for Medical Research, from 1947 onwards. Only one vector of importance to man is recognized. This …	Asia	Trombiculide	Chigger	0	0	0	0	0	0	0	0	0	1	0	Tropical	1	0	0	1	0		1	rat (black rat (R. rattus), dark-bellied rats, pale or white-bellied forms, R. annandalei, R. r. jalorensis, R. r. argentiventer), small bird (quail)	0	1	0	0	1	0	0	1	1	Empirical studies	proxy	category	1	Large dimension	5	0	Forest decreased pathogen	Forest decreased vector
2019	Shah, Hiral A.; Huxley, Paul; Elmes, Jocelyn; Murray, Kris A.	Agricultural land-uses consistently exacerbate infectious disease risks in Southeast Asia	Nature Communications	10.1038/s41467-019-12333-z	Agriculture has been implicated as a potential driver of human infectious diseases. However, the generality of disease-agriculture relationships has not been systematically assessed, hindering efforts to incorporate human health considerations into land-use and development policies. Here we perform a meta-analysis with 34 eligible studies and show that people who live or work in agricultural land…	Asia		Chigger	0	0	0	0	0	0	0	0	0	1	0	Tropical	1	0	0	1	1	User	0		0	0	0	0	0	0	0	1	1	Meta-analyse		category	1	Large dimension			Forest decreased pathogen	Absent
2015	Seukep, Sara E.; Kolivras, Korine N.; Hong, Yili; Li, Jie; Prisley, Stephen P.; Campbell, James B.; Gaines, David N.; Dymond, Randel L.	An Examination of the Demographic and Environmental Variables Correlated with Lyme Disease Emergence in Virginia	EcoHealth	10.1007/s10393-015-1034-3	Lyme disease is the United States' most significant vector-borne illness. Virginia, on the southern edge of the disease's currently expanding range, has experienced an increase in Lyme disease both spatially and temporally, with steadily increasing rates over the past decade and disease spread from the northern to the southwestern part of the state. This study used a Geographic Information System…	North America	Ixodes scapularis	Tick	1	0	0	0	0	0	0	0	0	0	0	Temperate	0	0	1	0	1	Host	0		0	0	0	0	0	0	0	1	0	Empirical studies	proxy	category edge patch area aggregation	5	Large dimension	5	0	Non significant effect	Absent
2005	Bordes, F.; Blasdell, K.; Pilosof, S.; Cornu, J.-F.; Chaisiri, K. ; Chaval, Y. ; Cosson, J.-F. ; Claude, J. ; Feyfant, T.; Herbreteau, V. ; Dupuy, S. ; Tran, A.	Assessing the distribution of disease-bearing rodents in human-modified tropical landscapes","Journal of Applied Ecology	Journal of Applied Ecology	10.1111/1365-2664.12414	We tested how habitat structure and fragmentation affect the spatial distribution of common murine rodents inhabiting human-dominated landscapes in South-East Asia. The spatial distribution patterns observed for each rodent species were then used to assess how changes in habitat structure may potentially affect the risk of several major rodent-borne diseases. For this analysis, we used an extensi…	Asia		Chigger	0	0	0	0	0	1	0	0	0	0	0	Tropical	1	0	1	0	0		1	rodents (Rattus norvegicus and R. exulans, Rattus argentiventer, R. sakeratensis, Bandicota indica, Mus caroli, Mus cookii and Berylmys berdmorei, Maxomys surifier and Leopoldamys edwardsi, Niviventer fulvescens, Rattus nitidus , Rattus tanezumi.	0	1	0	0	0	0	0	1	0	Empirical studies	map	category neighbour area patch density edge diversity	7	Small dimension	2	21	Forest increased pathogen	Absent
2017	Parker, Christine M.; Miller, James R.; Allan, Brian F.	Avian and Habitat Characteristics Influence Tick Infestation Among Birds in Illinois	Journal of Medical Entomology	10.1093/jme/tjw235	Avian movements are an important mechanism by which ticks and associated pathogens can colonize new locations. The temporal and geographic extent of tick and pathogen dispersal is dependent on tick phenology and host movements across a landscape. We evaluated bird-host traits and habitat characteristics that may influence tick infestation and subsequent dispersal in Illinois. To determine which c…	North America	Ixodes scapularis	Tick	1	0	0	0	0	0	0	0	0	0	0	Temperate	0	0	1	0	0		1	1028 birds of 78 species	0	0	0	0	1	0	0	0	1	Empirical studies	proxy	area patch invasivespecies	3	Large dimension	2	0	Absent	Non linear effect
2013	Wood, Chelsea L.; Lafferty, Kevin D.	Biodiversity and disease: a synthesis of ecological perspectives on Lyme disease transmission	Trends in Ecology & Evolution	10.1016/j.tree.2012.10.011	Recent reviews have argued that disease control is among the ecosystem services yielded by biodiversity. Lyme disease (LD) is commonly cited as the best example of the 'diluting' effect of biodiversity on disease transmission, but many studies document the opposite relationship, showing that human LD risk can increase with forestation. Here, we unify these divergent perspectives and find strong e…	North America	Ixodes scapularis Ixodes pacificus	Tick	1	0	0	0	0	0	0	0	0	0	0	Temperate	0	0	1	0	0		1	deer, small mammals (white-footed mouse,short-tailed shrews Blarina brevicauda and masked shrews Sorex cinereus), birds	1	1	0	0	1	0	0	1	1	Literature Review		area wildlife patch	3	Small and large dimensions			Non linear effect	Non linear effect
2013	Gilbert, L.	Can restoration of afforested peatland regulate pests and disease?	Journal of Applied Ecology	10.1111/1365-2664.12141	Summary: Government policies are driving landscape-scale changes in land use to provide ecosystem services; but there may be unconsidered cascading effects. A major land use change targeted for regulating climate and biodiversity is peatland restoration. This will cause changes in vegetation and, potentially, keystone species such as large herbivores, which are the main hosts to Ixodes ricinus (L…	Europe	Ixodes ricinus	Tick	1	0	0	0	0	0	0	0	0	0	0	Temperate	1	0	0	1	1	Governance	1	red deer, row deer, mountain hares, red grouse, lagopus	1	0	0	0	1	0	1	0	1	Empirical studies	chronosequence	category age	2	Small dimension	1	13	Absent	Forest increased vector
2014	Simon, Julie A.; Marrotte, Robby R.; Desrosiers, Nathalie; Fiset, Jessica; Gaitan, Jorge; Gonzalez, Andrew; Koffi, Jules K.; Lapointe, Francois-Joseph; Leighton, Patrick A.; Lindsay, Lindsay R.; Logan, Travis; Milord, Francois; Ogden, Nicholas H.; Rogic, Anita; Roy-Dufresne, Emilie; Suter, Daniel; Tessier, Nathalie; Millien, Virginie	Climate change and habitat fragmentation drive the occurrence of Borrelia burgdorferi, the agent of Lyme disease, at the northeastern limit of its distribution	Evolutionary Applications	10.1111/eva.12165	Lyme borreliosis is rapidly emerging in Canada, and climate change is likely a key driver of the northern spread of the disease in North America. We used field and modeling approaches to predict the risk of occurrence of Borrelia burgdorferi, the bacteria causing Lyme disease in North America. We combined climatic and landscape variables to model the current and future (2050) potential distributi…	North America	Ixodes scapularis	Tick	1	0	0	0	0	0	0	0	0	0	0	Temperate	0	0	1	0	0		1	white footed mouse	0	1	0	0	0	0	0	1	1	Empirical studies	proxy	area connectivity neighbour patch	4	Small dimension	0	0	Non significant effect	Forest decreased vector
2003	Molyneux, David H.	Common themes in changing vector-borne disease scenarios	Transactions of the Royal Society of Tropical Medicine and Hygiene	10.1016/s0035-9203(03)90097-6	The impact of climate change on disease patterns is controversial. However, global burden of disease studies suggest that infectious diseases will contribute a proportionately smaller burden of disease over the next 2 decades as non-communicable diseases emerge as public health problems. However, infectious diseases contribute proportionately more in the poorest quintile of the population. Notwit…	Worldwide	vecteurs généralistes		0	0	0	0	0	0	0	0	0	0	0	Both	1	1	1	1	1	User	1	wild and domestic mammals	0	0	1	0	0	0	1	1	1	Science popularization		undescribed	0	Large dimension			Forest decreased pathogen	Forest decreased vector
2020	Dong, Yuting; Huang, Zheng; Zhang, Yong; Wang, Yingying X. G.; La, Yang	Comparing the Climatic and Landscape Risk Factors for Lyme Disease Cases in the Upper Midwest and Northeast United States	International Journal of Environmental Research and Public Health	10.3390/ijerph17051548	Lyme disease, recognized as one of the most important vector-borne diseases worldwide, has been increasing in incidence and spatial extend in United States. In the Northeast and Upper Midwest, Lyme disease is transmitted by Ixodes scapularis. Currently, many studies have been conducted to identify factors influencing Lyme disease risk in the Northeast, however, relatively few studies focused on t…	North America	Ixodes scapularis	Tick	1	0	0	0	0	0	0	0	0	0	0	Temperate	0	0	1	0	1	Host and governance	0		0	0	0	0	0	0	0	1	0	Empirical studies	proxy	category, area, edge, neighbour	4	Large dimension	4	0	Forest decreased pathogen	Absent
2012	Li, Sen; Hartemink, Nienke; Speybroeck, Niko; Vanwambeke, Sophie O.	Consequences of landscape fragmentation on Lyme disease risk: a cellular automata approach	PloS One	10.1371/journal.pone.0039612	The abundance of infected Ixodid ticks is an important component of human risk of Lyme disease, and various empirical studies have shown that this is associated, at least in part, to landscape fragmentation. In this study, we aimed at exploring how varying woodland fragmentation patterns affect the risk of Lyme disease, through infected tick abundance. A cellular automata model was developed, inc…	Europe	Ixodes ricinus	Tick	1	0	0	0	0	0	0	0	0	0	0	Temperate	0	0	1	0	0		1	reservoir host (rodents : bank vole Myodes (Clethrionomys) glareolus) reproductive host(red deer, roe deer (Capreolus capreolus), fallow deer, mouflons and wild boars)	1	1	0	0	0	0	1	1	1	Modeling	proxy	area patch density aggregation shape voisinage	6	Large dimension	30	0	Forest effect dependent	Forest increased vector
2017	Kilpatrick, A. Marm; Salkeld, Daniel J.; Titcomb, Georgia; Hahn, Micah B.	Conservation of biodiversity as a strategy for improving human health and well-being	Philosophical Transactions of the Royal Society B: Biological Sciences	10.1098/rstb.2016.0131	The Earth's ecosystems have been altered by anthropogenic processes, including land use, harvesting populations, species introductions and climate change. These anthropogenic processes greatly alter plant and animal communities, thereby changing transmission of the zoonotic pathogens they carry. Biodiversity conservation may be a potential win–win strategy for maintaining ecosystem health and pro…	Worldwide			0	0	0	0	0	0	0	0	0	0	0	Both	1	1	1	0	1	Governance	1	low competent hosts (deer,birds, raccoons, opossums and skunks) high competent host (mice, eastern chipmunks and shrews),predators (wolf, owl)	1	1	0	1	1	0	1	1	1	Literature Review	proxy	undescribed	0	Small and large dimensions	0	0	Non linear effect	Non linear effect
2013	Way, Jonathan G.; White, Bradley N.	Coyotes, Red Foxes, and the Prevalence of Lyme Disease	Northeastern Naturalist	10.1656/045.020.0416	Lyme disease is the most prevalent vector-borne disease in north temperate areas worldwide, with the majority of cases reported in the northeastern United States. The transmission cycle involves ticks, deer, small mammalian hosts such as mice, and numerous other species. Levi et al. (2012) suggested that Canis latrans (Coyote) abundance and Vulpes vulpes (Red Fox) scarcity are strong predictors o…	North America	Ixodes scapularis	Tick	1	0	0	0	0	0	0	0	0	0	0	Temperate	0	0	1	0	0		1	foxe, whte footed mice and coyotes	0	1	0	1	0	0	0	1	0	Expert opinion		undescribed	0	Large dimension	30		Forest decreased pathogen	Forest decreased vector
2019	Min, Kyung-Duk; Lee, Ju-Yeun; So, Yeonghwa; Cho, Sung-Il	Deforestation Increases the Risk of Scrub Typhus in Korea	International Journal of Environmental Research and Public Health	10.3390/ijerph16091518	Background: Scrub typhus is an important public health issue in Korea. Risk factors for scrub typhus include both individual-level factors and environmental drivers, and some are related to the increased density of vector mites and rodents, the natural hosts of the mites. In this regard, deforestation is a potential risk factor, because the deforestation-induced secondary growth of scrub vegetati…	Asia	Leptotrombidium pallidum Leptotrombidium scutellare	Tick	0	0	0	0	0	0	0	0	0	1	0	Tropical	1	0	0	0	1	User	0		0	0	0	0	0	0	0	1	0	Empirical studies	map	area	1	Large dimension	11	17	Forest decreased pathogen	Forest decreased vector
2015	Robinson, Stacie J.; Neitzel, David F.; Moen, Ronald A.; Craft, Meggan E.; Hamilton, Karin E.; Johnson, Lucinda B.; Mulla, David J.; Munderloh, Ulrike G.; Redig, Patrick T.; Smith, Kirk E.; Turner, Clarence L.; Umber, Jamie K.; Pelican, Katharine M.	Disease Risk in a Dynamic Environment: The Spread of Tick-Borne Pathogens in Minnesota, USA	EcoHealth	10.1007/s10393-014-0979-y	As humans and climate change alter the landscape, novel disease risk scenarios emerge. Understanding the complexities of pathogen emergence and subsequent spread as shaped by landscape heterogeneity is crucial to understanding disease emergence, pinpointing high-risk areas, and mitigating emerging disease threats in a dynamic environment. Tick-borne diseases present an important public health con…	North America	Ixodes scapularis	Tick	1	0	0	0	0	0	0	0	0	0	0	Temperate	0	0	0	1	1	Host	1	deer	1	0	0	0	0	0	0	1	0	Modeling	model	category area	2	Large dimension	16	100	Forest increased pathogen	Absent
2019	Satjanadumrong, J.; Robinson, M.T.; Hughes, T.; Blacksell, S.D.	Distribution and Ecological Drivers of Spotted Fever Group Rickettsia in Asia	EcoHealth	10.1007/s10393-019-01409-3	Spotted fever group and related rickettsia (SFGR) are a neglected group of pathogens that belong to the genus Rickettsia. SFGR are zoonotic and are transmitted by arthropod vectors, primarily ticks, fleas and mites to accidental hosts. These emerging and re-emerging infections are widely distributed throughout the world. Land-use change and increasing human–wildlife conflict compound the risk of …	Asia	Ixodes	Tick	0	0	0	0	1	0	0	0	0	0	0	Tropical	1	0	1	0	0		1	rodent (rat, Bandicota indica), bear, wild pigs, domestic animals (dog, cat, sheep), birds, monkey	0	1	1	0	1	0	1	1	1	Literature Review	historical	undescribed	0	Large dimension	300	300	Forest decreased pathogen	Forest decreased vector
2015	Derne, B.; Weinstein, P.; Musso, D.; Lau, C.	Distribution of rickettsioses in Oceania: Past patterns and implications for the future	Acta Tropica	10.1016/j.actatropica.2014.10.012	Rickettsioses present a threat to human health worldwide, but relatively little is known on their epidemiology and ecology in Oceania. These bacteria are the cause of potentially fatal febrile illnesses in humans (categorized into scrub typhus, typhus group and spotted fever group rickettsioses). They are transmitted by arthropod vectors such as ticks, mites, fleas and lice, which are associated …	Oceania	Ixodes, Ambylomma, Haemaphysalis, Rhipicephalus, Laelaps, Leptotrombidium	Both	0	0	0	0	1	0	0	0	0	1	0	Tropical	0	1	0	1	1	User	1	rodents (rats), domestic animals (cat, dog, cattle) possums	0	1	1	0	0	0	1	1	0	Literature Review		undescribed	1	Large dimension			Forest effect dependent	Absent
2014	Wood, Chelsea L.; Lafferty, Kevin D.; DeLeo, Giulio; Young, Hillary S.; Hudson, Peter J.; Kuris, Armand M.	Does biodiversity protect humans against infectious disease?	Ecology	10.1890/13-1041.1	Control of human infectious disease has been promoted as a valuable ecosystem service arising from the conservation of biodiversity. There are two commonly discussed mechanisms by which biodiversity loss could increase rates of infectious disease in a landscape. First, loss of competitors or predators could facilitate an increase in the abundance of competent reservoir hosts. Second, biodiversity…	Worldwide			0	0	0	0	0	0	0	0	0	0	0	Both	1	1	0	0	1	Host	1	deer, hares, birds, small mammals and predators	1	1	0	1	1	0	1	1	1	Literature Review		area	1	Large dimension			Forest increased pathogen	Absent
2010	Halos, Lénaïg; Bord, Séverine; Cotté, Violaine; Gasqui, Patrick; Abrial, David; Barnouin, Jacques; Boulouis, Henri-Jean; Vayssier-Taussat, Muriel; Vourc'h, Gwenaël	Ecological Factors Characterizing the Prevalence of Bacterial Tick-Borne Pathogens in Ixodes ricinus Ticks in Pastures and Woodlands	Applied and Environmental Microbiology	10.1128/AEM.00610-10	Ecological changes are recognized as an important driver behind the emergence of infectious diseases. The prevalence of infection in ticks depends upon ecological factors that are rarely taken into account simultaneously. Our objective was to investigate the influences of forest fragmentation, vegetation, adult tick hosts, and habitat on the infection prevalence of three tick-borne bacteria, Borr…	Europe	Ixodes ricinus	Tick	1	1	0	0	1	0	0	0	0	0	0	Temperate	0	0	1	0	0		1	deer and cattle	1	0	1	0	0	0	0	1	0	Empirical studies	proxy	area patch edge species	4	Small dimension	0	0	Forest effect dependent	Absent
2018	Razali, N.B.; Shamsudin, N.; Rahaniza, A.M.J.; Yaakop, S.; Khoo, J.J.; Mohd-Taib, F.S.	Ectoparasites (Ticks and mites) prevalence on small to medium-sized mammals associated with habitat condition in Kemasul, Pahang	Serangga		Ectoparasites of small mammals and medium mammals are divided into two main classes which are Insecta and Arachnida. The members of the class Arachnida including order Ixodida (ticks) and Mesostigmata (mites) meanwhile class Insecta comprising Phthiraptera (lice) and Siphonaptera (fleas). This study was conducted to determine tick’s and mite’s prevalence on the small to medium-sized mammals in Ke…	Asia	Ixodes granulatus, Dermacentor atrosignatus, Rhipicephalus saguineus, Amblyomma testudinarium and Haemaphysalis, Laelaps sp	Both	0	0	0	0	0	0	0	0	0	0	0	Tropical	0	0	0	1	0		1	Rodents (Muridae, Sciuridae) small mammals (Tupaiidae) and porcupine (Hystricidae)	0	1	0	0	0	0	1	0	1	Empirical studies	proxy	neighbour	1	Small dimension	0	0	Absent	Non significant effect
2003	Allan, Brian F.; Keesing, Felicia; Ostfeld, Richard S.	Effect of Forest Fragmentation on Lyme Disease Risk	Conservation Biology	10.1046/j.1523-1739.2003.01260.x	Abstract: Forest destruction and fragmentation in the United States recently have been shown to reduce mammalian species diversity and to elevate population densities of white-footed mice ( Peromyscus leucopus ). One potential consequence of reduced species diversity and high mouse density in small fragments is an increase in human exposure to Lyme disease. Increased risk of exposure to this dise…	North America	Ixodes scapularis	Tick	1	0	0	0	0	0	0	0	0	0	0	Temperate	0	0	1	0	0		0		0	0	0	0	0	0	0	1	1	Empirical studies	proxy	area	1	Small dimension	0	0	Forest decreased pathogen	Forest decreased vector
2022	Ma, Yuying; He, Ge; Yang, Ruonan; Wang, Yingying X. G.; Huang, Zheng Y. X.; Dong, Yuting	Effect of Land-Use Change on the Changes in Human Lyme Risk in the United States	Sustainability	10.3390/su14105802	The spatial extent and incidence of Lyme disease is increasing in the United States, particularly in the Upper Midwest and Northeast. Many previous studies have explored the drivers of its spatial pattern, however, few studies tried to explore the drivers for the changes of Lyme disease. We here compared the spatial patterns of changes of human Lyme cases and incidence in the Northeast and Upper …	North America	Ixodes scapularis	Tick	1	0	0	0	0	0	0	0	0	0	0	Temperate	0	0	1	0	1	User	0		0	0	0	0	0	0	0	1	0	Empirical studies	map	category area edge	3	Large dimension	14	14	Forest effect dependent	Absent
2011	Swei, Andrea; Ostfeld, Richard S.; Lane, Robert S.; Briggs, Cheryl J.	Effects of an invasive forest pathogen on abundance of ticks and their vertebrate hosts in a California Lyme disease focus	Oecologia	10.1007/s00442-010-1796-9	Invasive species, including pathogens, can have important effects on local ecosystems, including indirect consequences on native species. This study focuses on the effects of an invasive plant pathogen on a vertebrate community and Ixodes pacificus, the vector of the Lyme disease pathogen (Borrelia burgdorferi) in California. Phytophthora ramorum, the causative agent of sudden oak death, is a non…	North America	Ixodes pacificus	Tick	1	0	0	0	0	0	0	0	0	0	0	Temperate	0	0	1	0	0		1	le columbian black-tailed deer, P. maniculatus la souris sylvestre, Neotoma fuscipes un autre rongeur et S. occidentalis un lézard)	1	1	0	0	0	1	0	1	1	Empirical studies	proxy	mortality CWD species height canopy	5	Small dimension	2	0	Forest decreased pathogen	Forest decreased vector
2017	Millins, Caroline; Gilbert, Lucy; Medlock, Jolyon; Hansford, Kayleigh; Thompson, Des Ba; Biek, Roman	Effects of conservation management of landscapes and vertebrate communities on Lyme borreliosis risk in the United Kingdom	Philosophical Transactions of the Royal Society of London. Series B, Biological Sciences	10.1098/rstb.2016.0123	Landscape change and altered host abundance are major drivers of zoonotic pathogen emergence. Conservation and biodiversity management of landscapes and vertebrate communities can have secondary effects on vector-borne pathogen transmission that are important to assess. Here we review the potential implications of these activities on the risk of Lyme borreliosis in the United Kingdom. Conservatio…	Europe	Ixodes ricinus	Tick	1	0	0	0	0	0	0	0	0	0	0	Temperate	0	0	1	0	1	Governance	1	deer	1	0	0	0	0	0	0	1	1	Literature Review		category wildlife patch edge	4	Large dimension			Forest increased pathogen	Forest increased vector
2014	Estrada-Peña, Agustín; Ostfeld, Richard S.; Peterson, A. Townsend; Poulin, Robert; de la Fuente, José	Effects of environmental change on zoonotic disease risk: an ecological primer	Trends in Parasitology	10.1016/j.pt.2014.02.003	Impacts of environmental changes on zoonotic disease risk are the subject of speculation, but lack a coherent framework for understanding environmental drivers of pathogen transmission from animal hosts to humans. We review how environmental factors affect the distributions of zoonotic agents and their transmission to humans, exploring the roles they play in zoonotic systems. We demonstrate the i…	Worldwide		Tick	0	0	0	0	0	0	0	0	0	0	0	Both	1	1	1	0	1	User	1	deer, rodent, haire, lizard, birds	1	1	0	0	1	1	1	1	1	Literature Review		undescribed	0	Small and large dimensions			Forest decreased pathogen	Forest decreased vector
2022	Prieto-Ramirez, Ana Maria; Roedder, Dennis; Henle, Klaus	Effects of habitat loss on tick load in central populations of the Eastern Green Lizard Lacerta viridis and its relationship with body condition and population density	SALAMANDRA		Habitat loss can increase the susceptibility of individuals to parasitic infections, and hence, parasite load can serve as an early warning indicator of stress before the persistence of a population becomes threatened. In this study, we tested the effects of patch characteristics, isolation and landscape composition resulting from habitat loss on the tick load of individuals from central populati…	Europe	Ixodes ricinus	Tick	1	0	0	0	0	0	0	0	0	0	0	Temperate	1	0	1	0	0		1	lizard	0	0	0	0	0	1	0	0	1	Empirical studies	proxy	area patch edge structure connectivity neighbour	6	Small dimension	0	0	Absent	Forest increased vector
2013	Tran, Phoebe Minh; Waller, Lance	Effects of landscape fragmentation and climate on Lyme disease incidence in the northeastern United States	EcoHealth	10.1007/s10393-013-0890-y	Lyme disease is the most frequently reported vector borne illness in the United States, and incidences are increasing steadily year after year. This study explores the influence of landscape (e.g., land use pattern and landscape fragmentation) and climatic factors (e.g., temperature and precipitation) at a regional scale on Lyme disease incidence. The study area includes thirteen states in the No…	North America	Ixodes scapularis	Tick	1	0	0	0	0	0	0	0	0	0	0	Temperate	0	0	1	0	1	Host	0		0	0	0	0	0	0	0	1	0	Empirical studies	proxy	category area edge patch	4	Large dimension	5	0	Forest decreased pathogen	Absent
2009	Foley, Janet E.; Nieto, Nathan C.; Foley, Patrick	Emergence of tick-borne granulocytic anaplasmosis associated with habitat type and forest change in northern California	The American Journal of Tropical Medicine and Hygiene	10.4269/ajtmh.2009.09-0372	An important ecosystem service of intact forests is protection from some emerging infectious diseases. Tick-transmitted disease granulocytic anaplasmosis increasingly occupies second-growth forest. We hypothesized that areas of second growth would have increases in tick and rodent abundance, facilitating emergence of anaplasmosis. We predicted Anaplasma phagocytophilum presence as a function of b…	North America	Ixodes	Tick	1	1	0	0	0	0	0	0	0	0	0	Temperate	1	1	0	0	0		1	deer and rodent (woodrats, chipmunks)	1	1	0	0	0	0	0	1	1	Empirical studies	proxy	species structure diversity	3	Small dimension	0	0	Absent	Non linear effect
2019	VanAcker, Meredith C.; Little, Eliza A. H.; Molaei, Goudarz; Bajwa, Waheed I.; Diuk-Wasser, Maria A.	Enhancement of Risk for Lyme Disease by Landscape Connectivity, New York, New York, USA	Emerging Infectious Diseases	10.3201/eid2506.181741	Most tickborne disease studies in the United States are conducted in low-intensity residential development and forested areas, leaving much unknown about urban infection risks. To understand Lyme disease risk in New York, New York, USA, we conducted tick surveys in 24 parks throughout all 5 boroughs and assessed how park connectivity and landscape composition contribute to Ixodes scapularis tick …	North America	Ixodes scapularis	Tick	1	0	0	0	0	0	0	0	0	0	0	Temperate	0	0	1	0	0		0		0	0	0	0	0	0	0	1	1	Empirical studies	proxy	area connectivity	2	Small dimension	0	0	Forest increased pathogen	Forest increased vector
2021	Lantos, Paul M; Tsao, Jean; Janko, Mark; Arab, Ali; von Fricken, Michael E; Auwaerter, Paul G; Nigrovic, Lise E; Fowler, Vance; Ruffin, Felicia; Gaines, David; Broyhill, James; Swenson, Jennifer	Environmental Correlates of Lyme Disease Emergence in Southwest Virginia, 2005–2014	Journal of Medical Entomology	10.1093/jme/tjab038	Lyme disease is the most common tick-borne disease in North America. Though human infection is mostly transmitted in a limited geography, the range has expanded in recent years. One notable area of recent expansion is in the mountainous region of southwestern Virginia. The ecological factors that facilitate or constrain the range of human Lyme disease in this region remain uncertain. To evaluate …	North America	Ixodes scapularis	Tick	1	0	0	0	0	0	0	0	0	0	0	Temperate	0	0	1	0	1	Host	0		0	0	0	0	0	0	0	1	0	Empirical studies	proxy	species edge area patch	4	Large dimension	10	0	Forest effect dependent	Absent
2021	Rousseau, Raphaël; Delooz, Laurent; Dion, Elise; Quinet, Christian; Vanwambeke, Sophie O.	Environmental determinants of Anaplasma phagocytophilum infection in cattle using a kernel density function	Ticks and Tick-Borne Diseases	10.1016/j.ttbdis.2021.101814	The study of vector-borne zoonotic diseases often relies on partial data, because of the constraints associated with observing various elements of the transmission cycle: the pathogen, the vector, the host - wild or domestic. Each angle comes with its own practical challenges, leading to data reflecting poorly either on spatial or temporal dynamics, or both. In this study, we investigated the eff…	Europe	Ixodes ricinus	Tick	1	0	0	0	0	0	0	0	0	0	0	Temperate	0	0	1	0	0		1	deer and cattle	1	0	1	0	0	0	0	1	0	Empirical studies	proxy	area category patch density shape edge aggregation wildlife	8	Large dimension	2	0	Forest increased pathogen	Absent
2017	Ehrmann, S.; Liira, J.; Gärtner, S.; Hansen, K.; Brunet, J.; Cousins, S.A.O.; Deconchat, M.; Decocq, G.; Frenne, P.; Smedt, P.; Diekmann, M.; Gallet-Moron, E.; Kolb, A.; Lenoir, J.; Lindgren, J.; Naaf, T.; Paal, T.; Valdés, A.; Verheyen, K.; Wulf, M.; Scherer-Lorenzen, M.	Environmental drivers of Ixodes ricinus abundance in forest fragments of rural European landscapes	BMC Ecology	10.1186/s12898-017-0141-0	Background: The castor bean tick (Ixodes ricinus) transmits infectious diseases such as Lyme borreliosis, which constitutes an important ecosystem disservice. Despite many local studies, a comprehensive understanding of the key drivers of tick abundance at the continental scale is still lacking. We analyze a large set of environmental factors as potential drivers of I. ricinus abundance. Our mult…	Europe	Ixodes ricinus	Tick	0	0	0	0	0	0	0	0	0	0	0	Temperate	0	0	1	0	0		0		0	0	0	0	0	0	0	0	1	Empirical studies	proxy	species structure fonctionality area connectivity edge litter soil	8	Small dimension	0	0	Absent	Non significant effect
2017	Gilbert, Lucy; Brunker, Kirstyn; Lande, Unni; Klingen, Ingeborg; Grøva, Lise	Environmental risk factors for Ixodes ricinus ticks and their infestation on lambs in a changing ecosystem: Implications for tick control and the impact of woodland encroachment on tick-borne disease in livestock	Agriculture, Ecosystems & Environment	10.1016/j.agee.2016.12.041	Despite global deforestation some regions, such as Europe, are currently experiencing rapid reforestation. Some of this is unintended woodland encroachment onto farmland as a result of reduced livestock pasture management. Our aim was to determine the likely impacts of this on exposure to ticks and tick-borne disease risk for sheep in Norway, a country experiencing ecosystem changes through rapid…	Europe	Ixodes ricinus	Tick	1	1	0	0	0	0	0	0	0	0	0	Temperate	0	1	0	0	0		1	sheep, horse, cattle	0	0	1	0	0	0	0	0	1	Empirical studies	proxy	canopy area species neighbour structure	5	Small dimension	2	0	Absent	Forest increased vector
2013	Mariet, Anne-Sophie; Retel, Olivier; Avocat, Hélène; Serre, Anne; Schapman, Lucie; Schmitt, Marielle; Charron, Martine; Monnet, Elisabeth	Estimated Incidence of Erythema Migrans in Five Regions of France and Ecological Correlations with Environmental Characteristics	Vector-Borne and Zoonotic Diseases	10.1089/vbz.2012.1199	Background: While several studies conducted on Lyme borreliosis (LB) risk in the United States showed an association with environmental characteristics, most of European studies considered solely the effect of climate characteristics. Objectives: The aims of this study were to estimate incidence of erythema migrans (EM) in five regions of France and to analyze associations with several environmen…	Europe	Ixodes ricinus	Tick	1	0	0	0	0	0	0	0	0	0	0	Temperate	0	0	1	0	1	Host	0		0	0	0	0	0	0	0	1	0	Empirical studies	proxy	area patch edge category	4	Large dimension	12	0	Non significant effect	Absent
2010	Diuk-Wasser, Maria A.; Vourc'h, Gwenaël; Cislo, Paul; Hoen, Anne Gatewood; Melton, Forrest; Hamer, Sarah A.; Rowland, Michelle; Cortinas, Roberto; Hickling, Graham J.; Tsao, Jean I.; Barbour, Alan G.; Kitron, Uriel; Piesman, Joseph; Fish, Durland	Field and climate-based model for predicting the density of host-seeking nymphal Ixodes scapularis, an important vector of tick-borne disease agents in the eastern United States	Global Ecology and Biogeography	10.1111/j.1466-8238.2010.00526.x	Aim Ixodes scapularis is the most important vector of human tick-borne pathogens in the United States, which include the agents of Lyme disease, human babesiosis and human anaplasmosis, among others. The density of host-seeking I. scapularis nymphs is an important component of human risk for acquiring Borrelia burgdorferi, the aetiological agent of Lyme disease. In this study we used climate and …	North America	Ixodes scapularis	Tick	1	0	0	0	0	0	0	0	0	0	0	Temperate	0	0	1	0	0		0		0	0	0	0	0	0	0	0	1	Empirical studies	proxy	patch	1	Large dimension	3	0	Absent	Non significant effect
2022	Franchini, M.; Mazza, G.; Mori, E.	First assessment of ectoparasite prevalence in Apennine populations of Eurasian red squirrel: does habitat fragmentation affect parasite presence?	Ethology Ecology and Evolution	10.1080/03949370.2021.1967458	Although habitat fragmentation is widely reported to affect species survival and distribution, its effect in terms of host-parasite interactions in small mammal communities is poorly studied yet. Using information collected from carcasses of 34 road-kill and two preyed-upon individuals, we present the first comprehensive study dealing with the relationship between habitat fragmentation and the pr…	Europe	Ixodes ricinus	Tick	0	0	0	0	0	0	0	0	0	0	0	Temperate	0	0	1	0	0		1	squirrel (Sciurus vulgaris)	0	1	0	0	0	0	0	0	1	Empirical studies	proxy	category area patch neighbour connectivity	5	Large dimension	6	0	Absent	Non significant effect
2019	Wang, Yingying X. G.; Matson, Kevin D.; Xu, Yanjie; Prins, Herbert H. T.; Huang, Zheng Y. X.; de Boer, Willem F.	Forest Connectivity, Host Assemblage Characteristics of Local and Neighboring Counties, and Temperature Jointly Shape the Spatial Expansion of Lyme Disease in United States	Remote Sensing	10.3390/rs11202354	Understanding risk factors for the spread of infectious diseases over time and across the landscape is critical for managing disease risk. While habitat connectivity and characteristics of local and neighboring animal (i.e., host) assemblages are known to influence the spread of diseases, the interactions among these factors remain poorly understood. In this study, we conducted a county-level ana…	North America	Ixodes scapularis	Tick	1	0	0	0	0	0	0	0	0	0	0	Temperate	0	1	1	0	1	Host	1	mammals including rodents	0	1	0	0	0	0	1	1	0	Empirical studies	proxy	connectivity wildlife neighbour	3	Large dimension	16	0	Non significant effect	Absent
2005	Brownstein, John S.; Skelly, David K.; Holford, Theodore R.; Fish, Durland	Forest fragmentation predicts local scale heterogeneity of Lyme disease risk	Oecologia	10.1007/s00442-005-0251-9	Fragmentation of the landscape has been proposed to play an important role in defining local scale heterogeneity in Lyme disease risk through influence on mammalian host density and species composition. We tested this observed relationship in a suburban region around Lyme, Connecticut, where we collected data on the density of the tick vector, Ixodes scapularis and prevalence of the Lyme bacteriu…	North America	Ixodes scapularis	Tick	1	0	0	0	0	0	0	0	0	0	0	Temperate	0	0	1	0	1	Host	0		0	0	0	0	0	0	0	1	1	Empirical studies	proxy	patch area connectivity	3	Small and large dimensions	0	0	Forest effect dependent	Forest decreased vector
2019	Walsh, Michael G.; Mor, Siobhan M.; Maity, Hindol; Hossain, Shah	Forest loss shapes the landscape suitability of Kyasanur Forest disease in the biodiversity hotspots of the Western Ghats, India	International Journal of Epidemiology	10.1093/ije/dyz232	BACKGROUND: Anthropogenic pressure in biodiversity hotspots is increasingly recognized as a major driver of the spillover and expansion of zoonotic disease. In the Western Ghats region of India, a devastating tick-borne zoonosis, Kyasanur Forest disease (KFD), has been expanding rapidly beyond its endemic range in recent decades. It has been suggested that anthropogenic pressure in the form of la…	Asia	Haemaphysalis spinigera	Tick	0	0	0	0	0	0	0	0	1	0	0	Tropical	1	0	0	0	1	Host	1	mammals	0	1	0	0	0	0	1	1	0	Empirical studies	map	area diversity wildlife	3	Large dimension	12	12	Forest decreased pathogen	Absent
2012	Pepin, Kim M.; Eisen, Rebecca J.; Mead, Paul S.; Piesman, Joseph; Fish, Durland; Hoen, Anne G.; Barbour, Alan G.; Hamer, Sarah; Diuk-Wasser, Maria A.	Geographic Variation in the Relationship between Human Lyme Disease Incidence and Density of Infected Host-Seeking Ixodes scapularis Nymphs in the Eastern United States	The American Journal of Tropical Medicine and Hygiene	10.4269/ajtmh.2012.11-0630	Prevention and control of Lyme disease is difficult because of the complex biology of the pathogen's (Borrelia burgdorferi) vector (Ixodes scapularis) and multiple reservoir hosts with varying degrees of competence. Cost-effective implementation of tick- and host-targeted control methods requires an understanding of the relationship between pathogen prevalence in nymphs, nymph abundance, and inci…	North America	Ixodes scapularis	Tick	1	0	0	0	0	0	0	0	0	0	0	Temperate	0	0	1	0	1	Host	0		0	0	0	0	0	0	0	1	1	Empirical studies	proxy	patch area	2	Large dimension	3	0	Non significant effect	Absent
2008	Aguirre, A.A.; Tabor, G.M.	Global factors driving emerging infectious diseases: Impact on wildlife populations	Annals of the New York Academy of Sciences	10.1196/annals.1428.052	The extinction of species across the globe is accelerating directly or indirectly from human activities. Biological impoverishment, habitat fragmentation, climate change, increasing toxification, and the rapid global movement of people and other living organisms have worked synergistically to diminish ecosystem function. This has resulted in unprecedented levels of disease emergence driven by hum…	Worldwide			0	0	0	0	0	0	0	0	0	0	0	Both	1	0	1	0	1	Host	1	white-tailed deer (Odocoileus virginianus), white-footed mice (Peromyscus leucopus)	1	1	0	0	0	0	0	1	0	Science popularization			0	Large dimension			Forest decreased pathogen	Absent
2019	Simpson, Dylan T.; Teague, Molly S.; Weeks, Joanna K.; Kaup, Brent Z.; Kerscher, Oliver; Leu, Matthias	Habitat amount, quality, and fragmentation associated with prevalence of the tick-borne pathogen Ehrlichia chaffeensis and occupancy dynamics of its vector, Amblyomma americanum	Landscape Ecology	10.1007/s10980-019-00898-5	Tick-borne diseases are becoming increasingly prevalent world-wide. This is likely due in part to land-cover change, particularly forest fragmentation, but this evidence is largely limited to Lyme disease. It is unknown whether this is generalizable to other, emergent tick-borne pathogens.	North America	Amblyomma americanum	Tick	0	0	1	0	0	0	0	0	0	0	0	Temperate	0	0	1	0	0		0		0	0	0	0	0	0	0	1	1	Empirical studies	map	category area edge connectivity neighbour	5	Large dimension	5	5	Forest decreased pathogen	Forest decreased vector
2018	Ehrmann, Steffen; Ruyts, Sanne C.; Scherer-Lorenzen, Michael; Bauhus, Jürgen; Brunet, Jörg; Cousins, Sara A. O.; Deconchat, Marc; Decocq, Guillaume; De Frenne, Pieter; De Smedt, Pallieter; Diekmann, Martin; Gallet-Moron, Emilie; Gärtner, Stefanie; Hansen, Karin; Kolb, Annette; Lenoir, Jonathan; Lindgren, Jessica; Naaf, Tobias; Paal, Taavi; Panning, Marcus; Prinz, Maren; Valdés, Alicia; Verheyen, …	Habitat properties are key drivers of Borrelia burgdorferi (s.l.) prevalence in Ixodes ricinus populations of deciduous forest fragments	Parasites & Vectors	10.1186/s13071-017-2590-x	BACKGROUND: The tick Ixodes ricinus has considerable impact on the health of humans and other terrestrial animals because it transmits several tick-borne pathogens (TBPs) such as B. burgdorferi (sensu lato), which causes Lyme borreliosis (LB). Small forest patches of agricultural landscapes provide many ecosystem services and also the disservice of LB risk. Biotic interactions and environmental f…	Europe	Ixodes ricinus	Tick	1	0	0	0	0	0	0	0	0	0	0	Temperate	0	0	1	0	0		0		0	0	0	0	0	0	0	1	0	Empirical studies	proxy	species height neighbour density structure DBH litter fonctionality diversity patch area edge age category	14	Small and large dimensions	2	0	Forest decreased pathogen	Absent
2016	Raghavan, R.K.; Goodin, D.G.; Dryden, M.W.; Hroobi, A.; Gordon, D.M.; Cheng, C.; Nair, A.D.; Jakkula, L.U.M.R.; Hanzlicek, G.A.; Anderson, G.A.; Ganta, R.R.	Heterogeneous Associations of Ecological Attributes with Tick-Borne Rickettsial Pathogens in a Periurban Landscape	Vector-Borne and Zoonotic Diseases	10.1089/vbz.2016.1975	The variations in prevalence levels of two tick-borne rickettsial pathogens, Ehrlichia chaffeensis and Ehrlichia Ewingii, in a periurban environment were evaluated along with their ecological determinants. Tick life stage and sex, month of tick collection, landscape fragmentation, and ecological covariates specific to pasture and woodland sites were considered as explanatory covariates. Questing …	North America	Amblyomma americanum	Tick	0	0	1	0	0	0	0	0	0	0	0	Temperate	0	0	1	0	0		0		0	0	0	0	0	0	0	1	0	Empirical studies	proxy	species connectivity edge patch	4	Small dimension	0	0	Forest decreased pathogen	Absent
2022	Goethert, Heidi K.; Telford, Sam R.	Host Contributions to the Force of Borrelia burgdorferi and Babesia microti Transmission Differ at Edges of and within a Small Habitat Patch	Applied and Environmental Microbiology	10.1128/aem.02391-21	In the northeastern United States, the emergence of Lyme disease has been associated, in part, with the increase of small forest patches. Such disturbed habitat is exploited by generalist species, such as white-footed mice, which are considered the host with the greatest reservoir capacity for the agents of Lyme disease (Borrelia burgdorferi sensu stricto) and human babesiosis (Babesia microti). …	North America	Ixodes damini	Tick	1	0	0	1	0	0	0	0	0	0	0	Temperate	0	0	1	0	0		1	mice, deer, voles, shrews, birds, squirrels/chipmunks/groundhogs and rabbits.	1	1	0	0	1	0	1	1	0	Empirical studies	proxy	category	1	Small dimension	3	0	Forest decreased pathogen	Absent
2012	Diuk-Wasser, Maria A.; Hoen, Anne Gatewood; Cislo, Paul; Brinkerhoff, Robert; Hamer, Sarah A.; Rowland, Michelle; Cortinas, Roberto; Vourc'h, Gwenaël; Melton, Forrest; Hickling, Graham J.; Tsao, Jean I.; Bunikis, Jonas; Barbour, Alan G.; Kitron, Uriel; Piesman, Joseph; Fish, Durland	Human Risk of Infection with Borrelia burgdorferi, the Lyme Disease Agent, in Eastern United States	The American Journal of Tropical Medicine and Hygiene	10.4269/ajtmh.2012.11-0395	The geographic pattern of human risk for infection with Borrelia burgdorferi sensu stricto, the tick-borne pathogen that causes Lyme disease, was mapped for the eastern United States. The map is based on standardized field sampling in 304 sites of the density of Ixodes scapularis host-seeking nymphs infected with B. burgdorferi, which is closely associated with human infection risk. Risk factors …	North America	Ixodes scapularis	Tick	1	0	0	0	0	0	0	0	0	0	0	Temperate	0	0	1	0	0		0		0	0	0	0	0	0	0	1	1	Empirical studies	proxy	area patch edge neighbour aggregation connectivity diversity	7	Large dimension	4	0	Forest increased pathogen	Forest increased vector
2017	Hornok, Sándor; Mulvihill, Maria; Szőke, Krisztina; Gönczi, Enikő; Sulyok, Kinga M.; Gyuranecz, Miklós; Hofmann-Lehmann, Regina	Impact of a freeway on the dispersal of ticks and Ixodes ricinus-borne pathogens: forested resting areas may become Lyme disease hotspots	Acta Veterinaria Hungarica	10.1556/004.2017.024	Man-made barriers are well known for their effects on ecosystems. Habitat fragmentation, for instance, is a recognised consequence of modern-day infrastructure. The aim of the present study was to investigate the diversity and abundance of tick species, as well as the risks of acquiring tick-borne infections in habitats adjacent to a freeway. Therefore, ixodid ticks were collected from the vegeta…	Europe	Ixodes ricinus	Tick	1	1	0	0	1	0	0	0	0	0	0	Temperate	0	0	1	0	0		1	deer	1	0	0	0	0	0	0	1	1	Empirical studies	proxy	category wildlife neighbour	3	Small dimension	0	0	Forest effect dependent	Absent
2022	Boyer, Pierre H.; Barthel, Cathy; Mohseni-Zadeh, Mahsa; Talagrand-Reboul, Emilie; Frickert, Mathieu; Jaulhac, Benoit; Boulanger, Nathalie	Impact of Different Anthropogenic Environments on Ticks and Tick-Associated Pathogens in Alsace, a French Region Highly Endemic for Tick-Borne Diseases	Microorganisms	10.3390/microorganisms10020245	Ticks and tick-borne diseases have spread over the last decades. In parallel, the incidence in humans, accidental hosts for most of these zoonotic diseases, has increased. This epidemiological intensification can be associated with anthropogenic alterations of forest ecosystems and animal biodiversity, but also with socioeconomic changes. Their proliferation is largely due to human-induced effect…	Europe	Ixodes ricinus Dermacentor reticulatus	Tick	2	1	0	0	1	0	0	0	0	0	0	Temperate	0	1	0	0	1	User	0		0	0	0	0	0	0	0	1	1	Empirical studies	proxy	management category	2	Small dimension	3	0	Forest increased pathogen	Forest increased vector
2008	LoGiudice, Kathleen; Duerr, Shannon T. K.; Newhouse, Michael J.; Schmidt, Kenneth A.; Killilea, Mary E.; Ostfeld, Richard S.	Impact of host community composition on Lyme disease risk	Ecology	10.1890/07-1047.1	The drivers of variable disease risk in complex multi-host disease systems have proved very difficult to identify. Here we test a model that explains the entomological risk of Lyme disease (LD) in terms of host community composition. The model was parameterized in a continuous forest tract at the Cary Institute of Ecosystem Studies (formerly the Institute of Ecosystem Studies) in New York State, …	North America	Ixodes scapularis	Tick	1	0	0	0	0	0	0	0	0	0	0	Temperate	0	0	1	0	0		1	Small mammal, deer, and bird densities, predators	1	1	0	1	1	0	0	0	0	Empirical studies	proxy	patch	1	Small dimension	2	0	Non significant effect	Absent
2021	Diuk-Wasser, Maria A.; VanAcker, Meredith C.; Fernandez, Maria P.	Impact of Land Use Changes and Habitat Fragmentation on the Eco-epidemiology of Tick-Borne Diseases	Journal of Medical Entomology	10.1093/jme/tjaa209	The incidence of tick-borne diseases has increased in recent decades and accounts for the majority of vector-borne disease cases in temperate areas of Europe, North America, and Asia. This emergence has been attributed to multiple and interactive drivers including changes in climate, land use, abundance of key hosts, and people's behaviors affecting the probability of human exposure to infected t…	North America	Ixodes scapularis	Tick	1	0	0	0	0	0	0	0	0	0	0	Temperate	0	1	1	0	1	Host	1	mammalian (white-footed mouse (Peromyscus leucopus), chipmunks (Tamias striatus), northern short tailed shrews (Blarina brevicauda), raccoons (Procyon lotor), Virginia opossums (Didelphis virginiana), eastern gray squirrels (Sciurus carolinensis)) and ground-foraging birds, white-tailed deer	1	1	0	0	1	0	1	1	1	Literature Review		canopy patch connectivity area aggregation edge	6	Large dimension			Non significant effect	Non significant effect
2022	Saha, K.; Ghatak, D.; Muralee, N.S.S.	Impact of Plantation Induced Forest Degradation on the Outbreak of Emerging Infectious Diseases—Wayanad District, Kerala, India	International Journal of Environmental Research and Public Health	10.3390/ijerph19127036	The world has been facing a pandemic owing to COVID-19. We have also seen the geographic expansion and outbreaks of other emerging infectious diseases (EID) in recent years. This paper investigates the direct and indirect effects of land use land cover change (LULCC) on EID outbreaks in the context of Wayanad District of Kerala, India. Wayanad is in the vulnerable tropical forested region, and it…	Asia		Tick	0	0	0	0	0	0	0	0	1	0	0	Tropical	0	0	0	1	1	Host and governance	0		0	0	0	0	0	0	0	1	0	Empirical studies	map	category area species	3	Small dimension	7	68	Forest decreased pathogen	Absent
2012	Swei, Andrea; Briggs, Cheryl J.; Lane, Robert S.; Ostfeld, Richard S.	Impacts of an introduced forest pathogen on the risk of Lyme disease in California	Vector Borne and Zoonotic Diseases (Larchmont, N.Y.)	10.1089/vbz.2011.0783	Global changes such as deforestation, climate change, and invasive species have the potential to greatly alter zoonotic disease systems through impacts on biodiversity. This study examined the impact of the invasive pathogen that causes sudden oak death (SOD) on the ecology of Lyme disease in California. The Lyme disease bacterium, Borrelia burgdorferi, is maintained in the far western United Sta…	North America	Ixodes pacificus	Tick	1	0	0	0	0	0	0	0	0	0	0	Temperate	0	0	1	0	0		1	P. maniculatus, S. occidentalis fuscipes	0	1	0	0	0	1	0	1	1	Empirical studies	proxy		0	Large dimension	2	0	Forest increased pathogen	Absent
2021	López-Pérez, Andres M; Plourde, Benjamin; Smith, Katie; Rubino, Francesca; Pascoe, Emily; Smith, Olivia; Foley, Janet	Impacts of Timber Harvest on Communities of Small Mammals, Ticks, and Tick-Borne Pathogens in a High-Risk Landscape in Northern California	Journal of Medical Entomology	10.1093/jme/tjaa297	Timber harvest may impact tick-borne disease by affecting small mammal and tick community structures. We assessed tick and small mammal populations in older second-growth redwood (Sequoia sempervirens (D. Don) Endl) habitat at two harvested sites in Santa Cruz County, California, where local risk of tick-borne disease is high and determined the prevalence of tick-borne pathogens in ticks. After s…	North America	Ixodes pacificus Ixodes angustus	Tick	1	1	0	0	0	0	0	0	0	0	0	Temperate	0	0	0	1	1	Governance	1	California mouse (Peromyscus californicus)	0	1	0	0	0	0	0	1	1	Empirical studies	field	canopy management	2	Small dimension	3	3	Absent	Forest increased vector
2017	Chaisiri, Kittipong; Cosson, Jean-François; Morand, Serge	Infection of Rodents by Orientia tsutsugamushi, the Agent of Scrub Typhus in Relation to Land Use in Thailand	Tropical Medicine and Infectious Disease	10.3390/tropicalmed2040053	The relationship between land use structures and occurrence of scrub typhus agent, Orientia tsutsugamushi infection in small wild mammals was conducted in three provinces of Thailand: Buriram, Loei, and Nan. Orientia tsutsugamushi detection was performed using 16S ribosomal DNA (rDNA) amplicon sequencing approach using Miseq Illumina platform. In total, 387 animals (rodents and shrews) were exami…	Asia	Leptotrombidium	Chigger	0	0	0	0	0	0	0	0	0	1	0	Tropical	0	0	1	0	0		1	rodent and shrew (Bandicota savilei, Berylmys bowersi, Leopoldamys edwardsi, Rattus exulans, R. tanezumi, and Rattus sp)	0	1	0	0	0	0	0	1	0	Empirical studies	proxy	area, patch, edge, density	4	Small dimension	2	0	Forest increased pathogen	Absent
2022	Guo, Liying; Di, Liping; Zhang, Chen; Lin, Li; Di, Yahui	Influence of urban expansion on Lyme disease risk: A case study in the U.S. I-95 Northeastern corridor	Cities	10.1016/j.cities.2022.103633	Currently Lyme disease (LD) is the most common vector-borne disease in the United States. Understanding the potential effects of urban expansion on LD risk is an emerging global health concern. The U.S. Northeastern corridor has experienced a spatio-temporal increase in Lyme disease (LD) and rapid urban expansion over the past decades. The effects of LULCC factors on LD incidence thus were invest…	North America	Ixodes scapularis	Tick	1	0	0	0	0	0	0	0	0	0	0	Temperate	1	1	0	0	1	Host	0		0	0	0	0	0	0	0	1	0	Empirical studies	map	category area	2	Large dimension	10	10	Forest decreased pathogen	Absent
2014	Finch, Casey; Al-Damluji, Mohammed Salim; Krause, Peter J.; Niccolai, Linda; Steeves, Tanner; O’Keefe, Corrine Folsom; Diuk-Wasser, Maria A.	Integrated Assessment of Behavioral and Environmental Risk Factors for Lyme Disease Infection on Block Island, Rhode Island	PLOS ONE	10.1371/journal.pone.0084758	Peridomestic exposure to Borrelia burgdorferi-infected Ixodes scapularis nymphs is considered the dominant means of infection with black-legged tick-borne pathogens in the eastern United States. Population level studies have detected a positive association between the density of infected nymphs and Lyme disease incidence. At a finer spatial scale within endemic communities, studies have focused o…	North America	Ixodes scapularis	Tick	1	0	0	0	0	0	0	0	0	0	0	Temperate	0	0	1	0	1	User	0		0	0	0	0	0	0	0	1	1	Empirical studies	proxy	category area patch edge shape	5	Small dimension	6	0	Forest increased pathogen	Forest increased vector
2018	Linske, Megan A.; Williams, Scott C.; Stafford, Kirby C.; Ortega, Isaac M.	Ixodes scapularis (Acari: Ixodidae) Reservoir Host Diversity and Abundance Impacts on Dilution of Borrelia burgdorferi (Spirochaetales: Spirochaetaceae) in Residential and Woodland Habitats in Connecticut, United States	Journal of Medical Entomology	10.1093/jme/tjx237	The dilution effect in the zoonotic disease transmission cycle theorizes that an increased diversity of host species will alter transmission dynamics, result in a decrease in pathogen prevalence, and potentially lower human disease incidence. The interrelationship of Borrelia burgdorferi (Johnson, Schmid, Hyde, Steigerwalt, and Brenner) (Spirochaetales: Spirochaetaceae), the etiological agent of …	North America	Ixodes scapularis	Tick	1	0	0	0	0	0	0	0	0	0	0	Temperate	0	0	1	0	0		1	grey squirrel, white-tailed deer, white footed mice, red-shouldered hawk (Buteo lineatus Gmelin), eastern wild turkey (Meleagris gallopavo L.), passerine species, Raccoon (Procyon lotor), Red Fox (Vulpes vulpes L.), Eastern Chipmunk (Tamias striatus), Domestic Cat (Felis catus), Virginia Opossum (Didelphis virginiana), Eastern Cottontail (Sylvilagus floridanus, Eastern Coyote (Canis latrans Say),…	1	1	1	1	1	0	1	1	1	Empirical studies	proxy	undescribed	0	Large dimension	0	0	Forest increased pathogen	Forest increased vector
2012	Zipperer, Wayne C.	Landscape Dynamics in the Wildland–Urban Interface	Urban–Rural Interfaces: Linking People and Nature		The wildland–urban interface represents landscape change—changes brought about by urbanization, by shifts in forest management, and altered disturbance regimes, each having ecological, social, and economic ramifications. In this chapter, I will focus on some of the ecological ramifications associated with landscape change, primarily forest fragmentation and deforestation, resulting from urbanizat…	Worldwide	Ixodes scapularis	Tick	1	0	0	0	0	0	0	0	0	0	0	Temperate	1	0	1	0	1	Host	1	large and small mammals, reptileand birds	1	1	0	0	1	1	1	1	1	Literature Review		patch area edge connectivity	4	Small and large dimensions			Forest decreased pathogen	Forest decreased vector
2021	Václavík, Tomáš; Balážová, Alena; Baláž, Vojtech; Tkadlec, Emil; Schichor, Marcel; Zechmeisterová, Kristína; Ondruš, Jaroslav; Široký, Pavel	Landscape epidemiology of neglected tick-borne pathogens in central Europe	Transboundary and Emerging Diseases	10.1111/tbed.13845	Studies of tick-borne diseases (TBDs) in Europe focus on pathogens with principal medical importance (e.g. Lyme disease and tick-borne encephalitis), but we have limited epidemiological information on the neglected pathogens, such as the members of the genera Anaplasma, Rickettsia, Babesia and Candidatus Neoehrlichia mikurensis. Here, we integrated an extensive field sampling, laboratory analysis…	Europe	Ixodes	Tick	0	1	1	1	1	0	0	0	0	0	0	Temperate	0	0	1	0	0		0		0	0	0	0	0	0	0	1	1	Empirical studies	proxy	canopy area density edge connectivity diversity	6	Small and large dimensions	3	0	Forest effect dependent	Forest effect dependent
2018	Millins, Caroline; Dickinson, Eleanor R.; Isakovic, Petra; Gilbert, Lucy; Wojciechowska, Agnieszka; Paterson, Victoria; Tao, Feng; Jahn, Martin; Kilbride, Elizabeth; Birtles, Richard; Johnson, Paul; Biek, Roman	Landscape structure affects the prevalence and distribution of a tick-borne zoonotic pathogen	Parasites & Vectors	10.1186/s13071-018-3200-2	Landscape structure can affect pathogen prevalence and persistence with consequences for human and animal health. Few studies have examined how reservoir host species traits may interact with landscape structure to alter pathogen communities and dynamics. Using a landscape of islands and mainland sites we investigated how natural landscape fragmentation affects the prevalence and persistence of t…	Europe	Ixodes ricinus	Tick	1	0	0	0	0	0	0	0	0	0	0	Temperate	0	0	1	0	0		1	deer	1	0	0	0	0	0	0	1	0	Empirical studies	proxy	area connectivity wildlife	3	Small dimension	4	0	Forest increased pathogen	Absent
2012	Tack, Wesley; Madder, Maxime; Baeten, Lander; Vanhellemont, Margot; Gruwez, Robert; Verheyen, Kris	Local habitat and landscape affect Ixodes ricinus tick abundances in forests on poor, sandy soils	Forest Ecology and Management	10.1016/j.foreco.2011.10.028	A large fraction of the forests in northern Belgium consists of homogeneous pine stands on nutrient-poor and acid sandy soils. However, in common with many other parts of Europe, the current forest management aims at increasing the share of deciduous and mixed forests. This might create favourable habitats for the tick Ixodes ricinus, which is Europe’s main vector of Borrelia burgdorferi sensu la…	Europe	Ixodes ricinus	Tick	1	0	0	0	0	0	0	0	0	0	0	Temperate	0	0	1	0	0		0		0	0	0	0	0	0	0	0	1	Empirical studies	proxy	species structure area patch edge	5	Small and large dimensions	0	0	Absent	Forest effect dependent
2019	Esser, Helen J.; Herre, Edward Allen; Kays, Roland; Liefting, Yorick; Jansen, Patrick A.	Local host-tick coextinction in neotropical forest fragments	International Journal for Parasitology	10.1016/j.ijpara.2018.08.008	Ticks are obligatory parasites with complex life cycles that often depend on larger bodied vertebrates as final hosts. These traits make them particularly sensitive to local coextinction with their host. Loss of wildlife abundance and diversity should thus lead to loss of tick abundance and diversity to the point where only generalist tick species remain. However, direct empirical tests of these …	South America	Haemaphysalis Amblyomma Ixodes affinis	Tick	0	0	0	0	0	0	0	0	0	0	0	Tropical	0	0	1	0	0		1	agouti, pecari, paca, coati, red brocket, spiny rat, white tailed deer, armadillo, opossum, ocelot, great tinamou, red tailed squirrel	1	1	0	1	0	0	1	0	1	Empirical studies	proxy	area patch wildlife	3	Small dimension	0	0	Absent	Forest increased vector
2021	Walsh, Michael G.; Bhat, Rashmi; Nagarajan-Radha, Venkatesh; Narayanan, Prakash; Vyas, Navya; Sawleshwarkar, Shailendra; Mukhopadhyay, Chiranjay	Low mammalian species richness is associated with Kyasanur Forest disease outbreak risk in deforested landscapes in the Western Ghats, India	One Health (Amsterdam, Netherlands)	10.1016/j.onehlt.2021.100299	Kyasanur forest disease virus (KFDV) is a rapidly expanding tick-borne zoonotic virus with natural foci in the forested region of the Western Ghats of South India. The Western Ghats is one of the world's most important biodiversity hotspots and, like many such areas of high biodiversity, is under significant pressure from anthropogenic landscape change. The current study sought to quantify mammal…	Asia	Haemaphysalis spinigera	Tick	0	0	0	0	0	0	0	0	1	0	0	Tropical	1	0	0	0	1	User	1	mammals incluyding primates (Macaca radiata, Semnopithecus hypoleucos and Semnopithecus priam)	0	0	0	0	0	0	1	1	0	Empirical studies	map	area	1	Large dimension	12	12	Forest decreased pathogen	Absent
2019	Stein, R.A.	Lyme disease	Encyclopedia of Environmental Health		Lyme disease, a multi-organ zoonotic infection distributed worldwide, is caused by Borrelia burgdorferi, a spirochete transmitted by hard ticks of the Ixodes species and maintained in nature in complex zoonotic cycles. The disease was first clinically described in 1977 and since then it has become the most common tick-borne zoonosis in Europe and North America. In 1991, it became a reportable dis…	Worldwide		Tick	1	0	0	0	0	0	0	0	0	0	0	Temperate	1	1	1	0	1	User	1	mouse and deer	1	1	0	0	0	0	0	1	1	Literature Review		area patch edge wildlife	4	Large dimension			Forest decreased pathogen	Forest decreased vector
2017	Kilpatrick, A. Marm; Dobson, Andrew D. M.; Levi, Taal; Salkeld, Daniel J.; Swei, Andrea; Ginsberg, Howard S.; Kjemtrup, Anne; Padgett, Kerry A.; Jensen, Per M.; Fish, Durland; Ogden, Nick H.; Diuk-Wasser, Maria A.	Lyme disease ecology in a changing world: consensus, uncertainty and critical gaps for improving control	Philosophical Transactions of the Royal Society B: Biological Sciences	10.1098/rstb.2016.0117	Lyme disease is the most common tick-borne disease in temperate regions of North America, Europe and Asia, and the number of reported cases has increased in many regions as landscapes have been altered. Although there has been extensive work on the ecology and epidemiology of this disease in both Europe and North America, substantial uncertainty exists about fundamental aspects that determine spa…	Worldwide	Ixodes ricinus, Ixodes scapularis, I pacificus et I persulcatus	Tick	1	0	0	0	0	0	0	0	0	0	0	Temperate	0	0	1	0	1	User	1	Cervids (deer; Odocoileus spp. in North America and Cervus elaphus and Capreolus capreolus in Europe), white-footed (P leucopus) mice and sheep, tree squirrels (Sciurus spp.) and woodrats (Neotoma spp.) are important for infecting ticks whereas some lizards (Sceloporus occidentalis and Elgaria spp.)	1	1	1	0	0	1	0	1	0	Expert opinion			0	Small and large dimensions			Forest effect dependent	Absent
2014	Larsen, Ashley E.; MacDonald, Andrew J.; Plantinga, Andrew J.	Lyme disease risk influences human settlement in the wildland-urban interface: evidence from a longitudinal analysis of counties in the northeastern United States	The American Journal of Tropical Medicine and Hygiene	10.4269/ajtmh.14-0181	The expansion of human settlement into wildland areas, including forests in the eastern United States, has resulted in fragmented forest habitat that has been shown to drive higher entomological risk for Lyme disease. We investigated an alternative pathway between fragmentation and Lyme disease, namely whether increased risk of Lyme disease results in a reduced propensity to settle in high-risk a…	North America		Tick	1	0	0	0	0	0	0	0	0	0	0	Temperate	0	0	1	0	1	User	0		0	0	0	0	0	0	0	1	0	Empirical studies	map	area	1	Large dimension	10	7	Forest decreased pathogen	Absent
2019	Li, Sen; Gilbert, Lucy; Vanwambeke, Sophie O.; Yu, Jianjun; Purse, Bethan V.; Harrison, Paula A.	Lyme Disease Risks in Europe under Multiple Uncertain Drivers of Change	Environmental Health Perspectives	10.1289/EHP4615	BACKGROUND: Debates over whether climate change could lead to the amplification of Lyme disease (LD) risk in the future have received much attention. Although recent large-scale disease mapping studies project an overall increase in Lyme disease risk as the climate warms, such conclusions are based on climate-driven models in which other drivers of change, such as land-use/cover and host populati…	Europe	Ixodes ricinus	Tick	1	0	0	0	0	0	0	0	0	0	0	Temperate	1	1	0	0	1	Governance	1	deer	1	0	0	0	0	0	0	1	1	Modeling	proxy	category area	2	Large dimension	30	0	Forest increased pathogen	Forest increased vector
2022	Walsh, R.; Gormally, M.; Zintl, A.; Carlin, C.	Meta-analysis: A useful tool to assess infection prevalence and disease ecology of Borrelia burgdorferi sensu lato in nymphal ticks in North-Western Europe with recommendations for a standardised approach to future studies	Parasite Epidemiology and Control	10.1016/j.parepi.2022.e00254	Lyme borreliosis is a vector-borne disease of concern in Europe. While neuroborreliosis data are reportable at EU level, it can nevertheless be difficult to make comparisons of disease risk between neighbouring countries. This study used proportion meta-analyses to compare environmental markers of disease risk between woodland sites in two countries in North-Western Europe (Ireland, Scotland). 73…	Europe	Ixodes ricinus	Tick	1	0	0	0	0	0	0	0	0	0	0	Temperate	0	0	1	0	0		1	deer	1	0	0	0	0	0	0	1	0	Meta-analyse	map	category area wildlife	3	Large dimension	18	18	Forest effect dependent	Absent
2022	Wongnak, Phrutsamon; Bord, Séverine; Jacquot, Maude; Agoulon, Albert; Beugnet, Frédéric; Bournez, Laure; Cèbe, Nicolas; Chevalier, Adélie; Cosson, Jean-François; Dambrine, Naïma; Hoch, Thierry; Huard, Frédéric; Korboulewsky, Nathalie; Lebert, Isabelle; Madouasse, Aurélien; Mårell, Anders; Moutailler, Sara; Plantard, Olivier; Pollet, Thomas; Poux, Valérie; René-Martellet, Magalie; Vayssier-Taussat…	Meteorological and climatic variables predict the phenology of Ixodes ricinus nymph activity in France, accounting for habitat heterogeneity	Scientific Reports	10.1038/s41598-022-11479-z	Ixodes ricinus ticks (Acari: Ixodidae) are the most important vector for Lyme borreliosis in Europe. As climate change might affect their distributions and activities, this study aimed to determine the effects of environmental factors, i.e., meteorological, bioclimatic, and habitat characteristics on host-seeking (questing) activity of I. ricinus nymphs, an important stage in disease transmission…	Europe	Ixodes ricinus	Tick	1	0	0	0	0	0	0	0	0	0	0	Temperate	0	0	1	0	0		0		0	0	0	0	0	0	0	0	1	Empirical studies	proxy	diversity area patch edge	4	Large dimension	8	0	Absent	Forest decreased vector
2019	MacDonald, Andrew J.; Larsen, Ashley E.; Plantinga, Andrew J.	Missing the people for the trees: Identifying coupled natural–human system feedbacks driving the ecology of Lyme disease	Journal of Applied Ecology	10.1111/1365-2664.13289	Infectious diseases are rapidly emerging and many are increasing in incidence across the globe. Processes of land-use change, notably habitat loss and fragmentation, have been widely implicated in the emergence and spread of zoonoses such as Lyme disease, yet evidence remains equivocal. Here, we discuss and apply an innovative approach from the social sciences; instrumental variables, which seeks…	North America	Ixodes scapularis	Tick	1	0	0	0	0	0	0	0	0	0	0	Temperate	0	0	1	0	1	User	0	mule deer (O. h. californicus)	1	0	0	0	0	0	0	1	0	Empirical studies	map	area patch edge	3	Large dimension	10	10	Forest effect dependent	Absent
2022	Mason, Samuel D.; Sherratt, Samuel C. R.; Kruguer, Samantha M.; Muthersbaugh, Michael; Harris, Jonathan P.; Gatlin, Wayne C.; Topp, Justin D.; Keller, Gregory S.	Multi-scale analysis of habitat fragmentation on small-mammal abundance and tick-borne pathogen infection prevalence in Essex County, MA	PloS One	10.1371/journal.pone.0269768	Habitat fragmentation and heterogeneity transform otherwise contiguous tracks of forest into smaller patches in the northeastern U.S. and likely impact abundances, movement patterns, and disease transmission pathways for small-mammal communities at multiple scales. We sought to determine the structure of a small-mammal community in terms of mammal abundance and infection prevalence of Borrelia bu…	North America	Ixodes scapularis	Tick	1	1	0	1	0	0	0	0	0	0	0	Temperate	0	0	1	0	0		1	white footed mouse and northern short-tailed shrew	0	1	0	0	0	0	0	1	0	Empirical studies	proxy	structure canopy litter DBH biomass species height area patch edge neighbour	11	Small dimension	2	0	Forest increased pathogen	Absent
2019	Ledger, Kimberly J.; Keenan, Ryan M.; Sayler, Katherine A.; Wisely, Samantha M.	Multi-scale patterns of tick occupancy and abundance across an agricultural landscape in southern Africa	PLOS ONE	10.1371/journal.pone.0222879	Land use influences the prevalence and distribution of ticks due to the intimate relationship of ticks with their environment. This relationship occurs because land use alters two essential tick requirements: vertebrate hosts for blood meals and a suitable microclimate when off-host. Given the risks to human and animal health associated with pathogens transmitted by ticks, there is an ongoing nee…	Africa		Tick	0	0	0	0	0	0	0	0	0	0	0	Tropical	0	0	1	1	0		0		0	0	0	0	0	0	0	0	1	Empirical studies	proxy	category area neighbour edge	4	Small dimension	0	0	Absent	Forest effect dependent
2018	Nadolny, Robyn M.; Gaff, Holly D.	Natural history of Ixodes affinis in Virginia	Ticks and Tick-Borne Diseases	10.1016/j.ttbdis.2017.09.016	The ixodid tick species Ixodes affinis is expanding its range northward, changing the tick community population dynamics in the Mid-Atlantic United States. We present five years of surveillance on newly established populations of I. affinis throughout southeastern Virginia and discuss the habitat and host associations of I. affinis in this northernmost extent of its range. We found that I. affini…	North America	Ixodes affinis	Tick	1	1	0	1	0	0	0	0	0	0	0	Temperate	0	1	0	0	1	Host	1	reptiles (snake, lizard, turtle), small mammals(Short-tailed shrew, Hispid cotton rat, House mouse, Eastern harvest mouse), passerine birds, large mammals (domestic dogs (Canis lupus familiaris), domestic cats (Felis catus), whitetailed deer (Odocoileus virginianus), and one coyote (Canis latrans))	1	1	1	1	1	1	0	0	1	Empirical studies	chronosequence	category	1	Large dimension	5	60	Absent	Forest increased vector
2015	Zolnik, Christine P.; Falco, Richard C.; Kolokotronis, Sergios-Orestis; Daniels, Thomas J.	No Observed Effect of Landscape Fragmentation on Pathogen Infection Prevalence in Blacklegged Ticks (Ixodes scapularis) in the Northeastern United States	PloS One	10.1371/journal.pone.0139473	Pathogen prevalence within blacklegged ticks (Ixodes scapularis Say, 1821) tends to vary across sites and geographic regions, but the underlying causes of this variation are not well understood. Efforts to understand the ecology of Lyme disease have led to the proposition that sites with higher host diversity will result in lower disease risk due to an increase in the abundance of inefficient res…	North America	Ixodes scapularis	Tick	1	1	0	0	0	0	0	0	0	0	0	Temperate	0	0	1	0	0		0		0	0	0	0	0	0	0	1	0	Empirical studies	proxy	area	1	Large dimension	0	0	Absent	Non significant effect
2022	Murray, Maureen H.; Buckley, Jacqueline; Byers, Kaylee A.; Fake, Kimberly; Lehrer, Elizabeth W.; Magle, Seth B.; Stone, Christopher; Tuten, Holly; Schell, Christopher J.	One Health for All: Advancing Human and Ecosystem Health in Cities by Integrating an Environmental Justice Lens	Annual Review of Ecology, Evolution, and Systematics	10.1146/annurev-ecolsys-102220-031745	We are facing interwoven global threats to public health and ecosystem function that reveal the intrinsic connections between human and wildlife health. These challenges are especially pressing in cities, where social-ecological interactions are pronounced. The One Health concept provides an organizing framework that promotes the health and well-being of urban communities and ecosystems. However,…	Worldwide			0	0	0	0	0	0	0	0	0	0	0	Both	0	0	1	0	1	Governance	1	white-footed mouse (Peromyscus leucopus), deer	1	1	0	0	0	0	0	1	1	Literature Review		undescribed	0	Large dimension			Forest effect dependent	Forest effect dependent
2021	Morand, S.; Lajaunie, C.	Outbreaks of Vector-Borne and Zoonotic Diseases Are Associated With Changes in Forest Cover and Oil Palm Expansion at Global Scale	Frontiers in Veterinary Science	10.3389/fvets.2021.661063	Deforestation is a major cause of biodiversity loss with a negative impact on human health. This study explores at global scale whether the loss and gain of forest cover and the rise of oil palm plantations can promote outbreaks of vector-borne and zoonotic diseases. Taking into account the human population growth, we find that the increases in outbreaks of zoonotic and vector-borne diseases from…	Worldwide			0	0	0	0	0	0	0	0	0	0	0	Both	1	1	0	1	1	Host	0		0	0	0	0	0	0	0	1	0	Empirical studies	map	area	1	Large dimension	26	26	Forest effect dependent	Absent
2018	Lawrence, Alexandra; O'Connor, Kerry; Haroutounian, Vahe; Swei, Andrea	Patterns of diversity along a habitat size gradient in a biodiversity hotspot	Ecosphere	10.1002/ecs2.2183	Habitat destruction and loss are the gravest threats to wildlife worldwide. We examined the correlation between habitat patch size and species richness and abundance of mammals and reptiles in a biodiversity hotspot in California. Within nine forest fragments standardized for age, topography, climate, and vegetation cover, we tested the effects of patch size and isolation on biodiversity. To meas…	North America	Ixodes pacificus	Tick	1	0	0	0	0	0	0	0	0	0	0	Temperate	0	0	1	0	0		1	small mammals (pinon mouse (Peromyscus truei), dusky-footed woodrat (Neotoma fuscipes), californian vole (Microtus californicus), brown rat (Rattus norvegicus), black rat (Rattus rattus), and western harvest mouse (Reithrodontomys megalotis), deer mouse Peromyscus maniculatus, california mouse (Peromyscus californicus)) deer, large mammals (cat Felis catus, oppossum Didelphis virginiana) lizard (…	1	1	1	0	0	1	1	1	1	Empirical studies	proxy	patch category area age species connectivity	6	Small dimension	2	0	Absent	Forest increased vector
2019	Moon, Katherine A.; Pollak, Jonathan; Poulsen, Melissa N.; Hirsch, Annemarie G.; DeWalle, Joseph; Heaney, Christopher D.; Aucott, John N.; Schwartz, Brian S.	Peridomestic and community-wide landscape risk factors for Lyme disease across a range of community contexts in Pennsylvania	Environmental Research	10.1016/j.envres.2019.108649	Land use and forest fragmentation are thought to be major drivers of Lyme disease incidence and its geographic distribution. We examined the association between landscape composition and configuration and Lyme disease in a population-based case control study in the Geisinger health system in Pennsylvania. Lyme disease cases (n = 9657) were identified using a combination of diagnosis codes, labora…	North America	Ixodes scapularis	Tick	1	0	0	0	0	0	0	0	0	0	0	Temperate	0	0	1	0	1	Host	0		0	0	0	0	0	0	0	1	0	Empirical studies	proxy	area category edge patch	4	Large dimension	8	0	Forest increased pathogen	Absent
2020	Purse, Bethan V.; Darshan, Narayanaswamy; Kasabi, Gudadappa S.; Gerard, France; Samrat, Abhishek; George, Charles; Vanak, Abi T.; Oommen, Meera; Rahman, Mujeeb; Burthe, Sarah J.; Young, Juliette C.; Srinivas, Prashanth N.; Schäfer, Stefanie M.; Henrys, Peter A.; Sandhya, Vijay K.; Chanda, M. Mudassar; Murhekar, Manoj V.; Hoti, Subhash L.; Kiran, Shivani K.	Predicting disease risk areas through co-production of spatial models: The example of Kyasanur Forest Disease in India's forest landscapes	PLoS neglected tropical diseases	10.1371/journal.pntd.0008179	Zoonotic diseases affect resource-poor tropical communities disproportionately, and are linked to human use and modification of ecosystems. Disentangling the socio-ecological mechanisms by which ecosystem change precipitates impacts of pathogens is critical for predicting disease risk and designing effective intervention strategies. Despite the global "One Health" initiative, predictive models fo…	Asia	Haemaphysalis	Tick	0	0	0	0	0	0	0	0	1	0	0	Tropical	1	1	0	1	1	Host	1	cattle and buffalos	0	0	1	0	0	0	0	1	0	Empirical studies	map	area diversity category	3	Large dimension	20	20	Non linear effect	Absent
2022	Tran, Tam; Prusinski, Melissa A.; White, Jennifer L.; Falco, Richard C.; Kokas, John; Vinci, Vanessa; Gall, Wayne K.; Tober, Keith J.; Haight, Jamie; Oliver, JoAnne; Sporn, Lee Ann; Meehan, Lisa; Banker, Elyse; Backenson, P. Bryon; Jensen, Shane T.; Brisson, Dustin	Predicting spatio-temporal population patterns of Borrelia burgdorferi, the Lyme disease pathogen	Journal of Applied Ecology	10.1111/1365-2664.14274	The causative bacterium of Lyme disease, Borrelia burgdorferi, expanded from an undetected human pathogen into the etiologic agent of the most common vector-borne disease in the United States over the last several decades. Systematic field collections of the tick vector reveal increases in the geographic range and prevalence of B. burgdorferi–infected ticks that coincided with increases in human …	North America	Ixodes scapularis	Tick	1	0	0	0	0	0	0	0	0	0	0	Temperate	0	0	1	0	0		1	turkey, bear, deer, birds	1	0	0	1	1	0	0	1	0	Modeling	proxy	patch area biodiversity wildlife category neighbour connectivity	7	Large dimension	12	0	Forest effect dependent	Absent
2004	Wilder, Shawn M.; Meikle, Douglas B.	Prevalence of Deer Ticks (Ixodes scapularis) on White-Footed Mice (Peromyscus leucopus) in Forest Fragments	Journal of Mammalogy	10.1644/020	Effects of fragmentation on distribution of ectoparasites of mammals are not well understood. A previous study reported higher nymphal tick (Ixodes scapularis) densities in smaller than in larger fragments. We tested whether there was a higher prevalence of ticks on white-footed mice (Peromyscus leucopus) in small forest fragments in an agricultural landscape. We observed a lower prevalence of ti…	North America	Ixodes scapularis	Tick	1	0	0	0	0	0	0	0	0	0	0	Temperate	0	0	1	0	0		1	white footed mouse	0	1	0	0	0	0	0	0	1	Empirical studies	proxy	patch area edge	3	Small dimension	0	0	Forest increased pathogen	Absent
2020	MacDonald, Andrew J.; McComb, Sofie; O’Neill, Craig; Padgett, Kerry A.; Larsen, Ashley E.	Projected climate and land use change alter western blacklegged tick phenology, seasonal host-seeking suitability and human encounter risk in California	Global Change Biology	10.1111/gcb.15269	Global environmental change is having profound effects on the ecology of infectious disease systems, which are widely anticipated to become more pronounced under future climate and land use change. Arthropod vectors of disease are particularly sensitive to changes in abiotic conditions such as temperature and moisture availability. Recent research has focused on shifting environmental suitability…	North America	Ixodes pacificus	Tick	1	0	0	0	0	0	0	0	0	0	0	Temperate	1	1	0	0	1	User	0		0	0	0	0	0	0	0	0	1	Modeling	proxy	area category	2	Large dimension	100	0	Absent	Forest decreased vector
2018	McClure, Max; Diuk-Wasser, Maria	Reconciling the Entomological Hazard and Disease Risk in the Lyme Disease System	International Journal of Environmental Research and Public Health	10.3390/ijerph15051048	Lyme disease (LD) is a commonly cited model for the link between habitat loss and/or fragmentation and disease emergence, based in part on studies showing that forest patch size is negatively related to LD entomological risk. An equivalent relationship has not, however, been shown between patch size and LD incidence (LDI). Because entomological risk is measured at the patch scale, while LDI is ge…	North America	Ixodes scapularis	Tick	1	0	0	0	0	0	0	0	0	0	0	Temperate	0	0	1	0	1	Host	0		0	0	0	0	0	0	0	1	0	Modeling	proxy	area connectivity patch	3	Small and large dimensions	15	0	Non linear effect	Absent
2013	Barrios, J.M.; Verstraeten, W.W.; Maes, P.; Aerts, J.M.; Farifteh, J.; Coppin, P.	Relating land cover and spatial distribution of nephropathia epidemica and Lyme borreliosis in Belgium	International Journal of Environmental Health Research	10.1080/09603123.2012.708918	Lyme borreliosis (LB) and nephropathia epidemica (NE) are zoonoses resulting from two different transmission mechanisms and the action of two different pathogens: the bacterium Borrelia burgdorferi and the Puumala virus, respectively. The landscape configuration is known to influence the spatial spread of both diseases by affecting vector demography and human exposure to infection. Yet, the conne…	Europe	Ixodes ricinus	Tick	1	0	0	0	0	0	0	0	0	0	0	Temperate	0	0	1	0	1	Host	0		0	0	0	0	0	0	0	1	0	Empirical studies	proxy	species area patch edge density effecive_mesh_size category	7	Small and large dimensions	10	0	Absent	Forest effect dependent
2020	Perez, G.; Bastian, S.; Chastagner, A.; Agoulon, A.; Rantier, Y.; Vourc’h, G.; Plantard, O.; Butet, A.	Relationships between landscape structure and the prevalence of two tick-borne infectious agents, Anaplasma phagocytophilum and Borrelia burgdorferi sensu lato, in small mammal communities	Landscape Ecology	10.1007/s10980-019-00957-x	Context: By modifying ecosystems, land cover changes influence the emergence, the spread and the incidence of vector-borne diseases. Objective: This study aimed at identifying associations between landscape structure and the prevalence of two tick-borne infectious agents, Anaplasma phagocytophilum and Borrelia burgdorferi s.l., in small mammal communities. Methods: Small mammals were sampled in 2…	Europe	Ixodes ricinus Ixodes trianguliceps	Tick	1	1	0	0	0	0	0	0	0	0	0	Temperate	0	0	1	0	0		1	bank voles (Myodes glareolus), wood mice (Apodemus	0	1	0	0	0	0	0	1	0	Empirical studies	proxy	area edge connectivity patch	4	Small dimension	2	0	Forest effect dependent	Absent
2019	Fischhoff, Ilya R; Keesing, Felicia; Ostfeld, Richard S	Risk Factors for Bites and Diseases Associated With Black-Legged Ticks: A Meta-Analysis	American Journal of Epidemiology	10.1093/aje/kwz130	The emergence and spread of Lyme disease and other infections associated with black-legged ticks is causing a public health crisis. No human vaccines are currently available, and both diagnosis and treatment are sometimes ineffectual, leading to advocacy for self-directed preventative measures. These recommendations are widely communicated to the public, but there is limited evidence for their ef…	North America	ixodes pacificus Ixodes scapularis	Tick	1	0	0	0	0	0	0	0	0	0	0	Temperate	0	0	1	0	1	User	1	deer, cat	1	0	1	0	0	0	0	1	1	Meta-analyse	proxy	category, edge, patch, area	4	Large dimension	27	0	Forest decreased pathogen	Forest decreased vector
2023	Wang, Yingying X. G.; Matson, Kevin D.; Prins, Herbert H. T.; Xu, Yanjie; Huang, Zheng Y. X.; de Boer, Willem F.	Risk factors for Lyme disease: A scale-dependent effect of host species diversity and a consistent negative effect of host phylogenetic diversity	Ticks and Tick-borne Diseases	10.1016/j.ttbdis.2022.102073	Biodiversity can influence disease risk. One example of a diversity-disease relationship is the dilution effect, which suggests higher host species diversity (often indexed by species richness) reduces disease risk. While numerous studies support the dilution effect, its generality remains controversial. Most studies of diversity-disease relationships have overlooked the potential importance of p…	North America	Ixodes scapularis	Tick	1	0	0	0	0	0	0	0	0	0	0	Temperate	0	0	1	0	1	Host	1	mammals including rodents	0	1	0	0	0	0	1	1	0	Empirical studies	proxy	area edge	2	Large dimension	7	0	Forest effect dependent	Absent
2018	MacDonald, Andrew J.; Hyon, David W.; McDaniels, Akira; O'Connor, Kerry E.; Swei, Andrea; Briggs, Cheryl J.	Risk of vector tick exposure initially increases, then declines through time in response to wildfire in California	Ecosphere	10.1002/ecs2.2227	Identifying the effects of human-driven perturbations, such as species introductions or habitat fragmentation, on the ecology and dynamics of infectious disease has become a central focus of disease ecologists. Yet, comparatively little is known about how the ecology of zoonotic disease systems responds to catastrophic disturbance events such as wildfires or hurricanes. In California, wildfire di…	North America	Ixodes pacificus	Tick	1	0	0	0	0	0	0	0	0	0	0	Temperate	1	0	0	0	0		1	California mule deer (O. h. californicus), western fence lizards (S. occidentalis), deer mice (Peromyscus maniculatus), and dusky-footed woodrats (Neotoma fuscipes), alligator lizards (Elgaria multicarinata), Merriam’s chipmunks (Tamias merriami), and California ground squirrels (Otospermophilus beecheyi)	1	1	0	0	0	1	0	1	1	Empirical studies	field	canopy, density litter structure diversity category	6	Small dimension	3	3	Absent	Forest effect dependent
2018	De Keukeleire, Mathilde; Robert, Annie; Luyasu, Victor; Kabamba, Benoît; Vanwambeke, Sophie O.	Seroprevalence of Borrelia burgdorferi in Belgian forestry workers and associated risk factors	Parasites & Vectors	10.1186/s13071-018-2860-2	BACKGROUND: As forest is the preferred environment for ticks, forestry workers are exposed to tick bites and tick-borne diseases. We assessed the seroprevalence of anti-Borrelia burgdorferi (Bb) antibodies and investigated, using an integrated landscape approach, the individual and environmental factors associated with the seroprevalence of Bb in Belgian forestry workers, a high-risk group in Bel…	Europe	Ixodes ricinus	Tick	1	0	0	0	0	0	0	0	0	0	0	Temperate	0	0	1	0	1	User	1	boar, roe deer, red deer	1	0	0	0	0	0	1	1	0	Empirical studies	proxy	area wildlife species edge patch aggregation	6	Small dimension	0	0	Forest increased pathogen	Absent
2018	Kiewra, Dorota; Szymanowski, Mariusz; Zalewska, Grażyna; Dobracka, Beata; Dobracki, Witold; Klakočar, Jacek; Czułowska, Aleksandra; Plewa-Tutaj, Kinga	Seroprevalence of Borrelia burgdorferi in forest workers from inspectorates with different forest types in Lower Silesia, SW Poland: preliminary study	International Journal of Environmental Health Research	10.1080/09603123.2018.1489954	To estimate the Lyme borreliosis (LB) risk for forest workers, totally 646 blood samples were tested for IgG and IgM anti-Borrelia burgdorferi s.l. (anti-B.b.) antibody occurrence using ELISA tests confirmed with western blot. To clarify the varied LB risk, additionally, the data from the Forest Data Bank determining the detailed forest habitat type in particular forest inspectorates were used. T…	Europe	Ixodes ricinus	Tick	1	0	0	0	0	0	0	0	0	0	0	Temperate	0	0	1	0	1	User	0		0	0	0	0	0	0	0	1	0	Empirical studies	proxy	category patch area edge shape	5	Small dimension	0	0	Non significant effect	Absent
2008	Wimberly, Michael C.; Yabsley, Michael J.; Baer, Adam D.; Dugan, Vivien G.; Davidson, William R.	Spatial heterogeneity of climate and land-cover constraints on distributions of tick-borne pathogens	Global Ecology and Biogeography	10.1111/j.1466-8238.2007.00353.x	Aim To compare the geographical distributions of two tick-borne pathogens vectored by different tick species, to examine the relative importance of climate, land cover and host density in structuring these distributions, and to assess the spatial variability of these environmental constraints across the species ranges. Location South-central and south-eastern North America. Methods Presence/absen…	North America	Amblyomma americanum Ixodes scapularis	Tick	0	1	1	0	0	0	0	0	0	0	0	Temperate	0	0	1	0	0		1	white tailed deers	1	0	0	0	0	0	0	1	0	Empirical studies	proxy	area category edge wildlife	4	Large dimension	0	0	Forest effect dependent	Absent
2016	Gaitan, J.; Millien, V.	Stress level, parasite load, and movement pattern in a small-mammal reservoir host for Lyme disease	Canadian Journal of Zoology	10.1139/cjz-2015-0225	Occurrence of Lyme disease has increased rapidly in Canada in the past 5 years. The emergence of Lyme disease coincides with the range expansion of the primary host, the white-footed mouse (Peromyscus leucopus (Rafinesque, 1818)), in the region. We evaluated the effects of stress level, parasite load, and forest-patch characteristics on P. leucopus movement pattern. We found negative relations be…	North America		Tick	0	0	0	0	0	0	0	0	0	0	0	Temperate	0	0	1	0	0		1	white-footed mice (Peromyscus leucopus)	0	1	0	0	0	0	0	0	0	Empirical studies	proxy	area edge	2	Small dimension	0	0	Absent	Absent
2012	Tack, W.; Madder, M.; Baeten, L.; Frenne, P. De; Verheyen, K.	The abundance of Ixodes ricinus ticks depends on tree species composition and shrub cover	Parasitology	10.1017/S0031182012000625	The mainstream forestry policy in many European countries is to convert coniferous plantations into (semi-natural) deciduous woodlands. However, woodlands are the main habitat for Ixodes ricinus ticks. Therefore, assessing to what extent tick abundance and infection with Borrelia spirochetes are affected by forest composition and structure is a prerequisite for effective prevention of Lyme borrel…	Europe	Ixodes ricinus	Tick	1	0	0	0	0	0	0	0	0	0	0	Temperate	0	0	0	1	0		1	roe deer	1	0	0	0	0	0	0	1	1	Empirical studies	chronosequence	species canopy structure	3	Small dimension	3	100	Non significant effect	Forest effect dependent
2011	Jones, Edward O.; Webb, Steven D.; Ruiz-Fons, Francisco J.; Albon, Steven; Gilbert, Lucy	The effect of landscape heterogeneity and host movement on a tick-borne pathogen	Theoretical Ecology	10.1007/s12080-010-0087-8	Landscape heterogeneity can be instrumental in determining local disease risk, pathogen persistence and spread. This is because different landscape features such as habitat type determine the abundance and spatial distributions of hosts and pathogen vectors. Therefore, disease prevalence and distribution are intrinsically linked to the hosts and vectors that utilise the different habitats. Here, …	Europe	Ixodes ricinus	Tick	0	0	0	0	0	0	0	0	0	0	1	Temperate	0	0	1	0	0		1	deer and grouse	1	0	0	0	1	0	0	1	1	Modeling		category area edge neighbour	4	Small dimension			Forest decreased pathogen	Forest increased vector
1994	Spielman, A.	The emergence of Lyme disease and human babesiosis in a changing environment	Annals of the New York Academy of Sciences	10.1111/j.1749-6632.1994.tb19865.x	This pattern of spread of Lyme disease and its vectors in the northeastern United States and Europe derives from the recent proliferation of deer, and the abundance of deer derives from the process of reforestation now taking place throughout the North Temperate Zone of the world. Residential development seems to favor small tree-enclosed meadows interspersed with strips of woodland, a "patchines…	Worldwide	Ixodes	Tick	1	0	0	1	0	0	0	0	0	0	0	Temperate	1	1	0	0	1	Governance	1	deer	1	0	0	0	0	0	0	1	1	Literature Review		undescribed	0	Large dimension	400		Forest increased pathogen	Absent
2021	Ortiz, Diana I.; Piche-Ovares, Marta; Romero-Vega, Luis M.; Wagman, Joseph; Troyo, Adriana	The Impact of Deforestation, Urbanization, and Changing Land Use Patterns on the Ecology of Mosquito and Tick-Borne Diseases in Central America	Insects	10.3390/insects13010020	Central America is a unique geographical region that connects North and South America, enclosed by the Caribbean Sea to the East, and the Pacific Ocean to the West. This region, encompassing Belize, Costa Rica, Guatemala, El Salvador, Honduras, Panama, and Nicaragua, is highly vulnerable to the emergence or resurgence of mosquito-borne and tick-borne diseases due to a combination of key ecologica…	South America	Rhipicephalus sanguineus Ixodes boliviensis Amblyomma ovale	Tick	1	1	1	0	1	0	0	0	0	0	0	Tropical	1	1	0	0	1	User	1	dog, armadillos and opossums	0	0	1	0	0	0	1	1	1	Literature Review	historical	area wildlife	2	Large dimension	60	60	Forest effect dependent	Forest effect dependent
2013	Levy, Sharon	The Lyme Disease Debate Host Biodiversity and Human Disease Risk	Environmental Health Perspectives	10.1289/ehp.121-a120	In the mid-1970s, several children in the town of Lyme, Connecticut, began to suffer from painful, swollen joints. They were diagnosed with juvenile rheumatoid arthritis, a rare condition. Clinicians at Yale School of Medicine suspected the cluster of cases was caused by an infectious agent.1 The illness, dubbed Lyme disease, was soon recorded in an increasing number of patients in the northeaste…	Worldwide		Tick	1	0	0	0	0	0	0	0	0	0	0	Temperate	0	0	1	0	1	Host	1	deer, white-footed mice, dilution host (raccoons and skunks, opossum), chipmunks, songbirds, shrews	1	1	0	0	1	0	1	1	1	Literature Review		undescribed	0	Large dimension			Non linear effect	Non linear effect
2018	Kaup, Brent Z.	The making of Lyme disease: a political ecology of ticks and tick-borne illness in Virginia	Environmental Sociology	10.1080/23251042.2018.1436892	Scholars often attribute the increases in the incidence of tick-borne diseases to anthropogenic factors such as climate change and shifting land use patterns. However, they tend to overlook the politics and economics underpinning such factors and, in turn, what is necessary to change them. To remedy these problems, I take a political ecological approach to understand why and when anthropogenic ch…	North America	Ixodes scapularis	Tick	1	0	0	0	0	0	0	0	0	0	0	Temperate	0	0	1	0	1	Governance	1	deer bird rodent	1	1	0	0	1	0	0	1	1	Literature Review		undescribed	0	Large dimension	35		Forest decreased pathogen	Forest decreased vector
2022	Rochlin, Ilia; Egizi, Andrea; Lindström, Anders	The Original Scientific Description of the Lone Star Tick (Amblyomma americanum, Acari: Ixodidae) and Implications for the Species' Past and Future Geographic Distributions	Journal of Medical Entomology	10.1093/jme/tjab215	Amblyomma americanum L. is an important vector in North America originally described by Linnaeus based on Pehr Kalm's 1754 report. While Kalm's 'Travels into North America' is well known, his 1754 report remains obscure. Some authors were skeptical that Kalm referred to A. americanum because he encountered them at sites farther north outside of the species' range. However, the details in 1754 rep…	North America	Amblyomma americanum	Tick	0	0	1	0	0	0	0	0	0	0	0	Temperate	1	1	0	1	1	User	1	deer	1	0	0	0	0	0	0	0	1	Literature Review	historical	species area wildlife invasivespecies canopy	5	Large dimension	300	300	Absent	Forest increased vector
2013	Walsh, Michael G.	The relevance of forest fragmentation on the incidence of human babesiosis: investigating the landscape epidemiology of an emerging tick-borne disease	Vector Borne and Zoonotic Diseases (Larchmont, N.Y.)	10.1089/vbz.2012.1198	Babesiosis is an emerging arthropod-borne infection that has been increasing in incidence for the last decade in the northeastern United States. Babesiosis may share features of its landscape epidemiology with other arthropod-borne infections transmitted by the same tick vectors in similar geographic spaces. This study examined 11 years of surveillance data in New York State to measure the relati…	North America	Ixodes	Tick	0	0	0	1	0	0	0	0	0	0	0	Temperate	0	0	1	0	1	Host	0		0	0	0	0	0	0	0	1	0	Empirical studies	proxy	area edge shape patch density	5	Large dimension	11	0	Forest decreased pathogen	Absent
2021	Kueneman, Jordan G.; Esser, Helen J.; Weiss, Sophie J.; Jansen, Patrick A.; Foley, Janet E.	Tick Microbiomes in Neotropical Forest Fragments Are Best Explained by Tick-Associated and Environmental Factors Rather than Host Blood Source	Applied and Environmental Microbiology	10.1128/AEM.02668-20	The composition of tick microbiomes varies both within and among tick species. Whether this variation is intrinsic (related to tick characteristics) or extrinsic (related to vertebrate host and habitat) is poorly understood but important, as microbiota can influence the reproductive success and vector competence of ticks. We aimed to uncover what intrinsic and extrinsic factors best explain the m…	South America	Amblyomma Haemaphysalis Ornithodorus	Tick	0	1	0	0	1	1	1	1	0	0	0	Tropical	0	0	1	0	0		1	rodents or opossum	0	1	0	0	0	0	1	1	0	Empirical studies	proxy		0	Large dimension	2	0	Forest effect dependent	Absent
2019	Heylen, D.; Lasters, R.; Adriaensen, F.; Fonville, M.; Sprong, H.; Matthysen, E.	Ticks and tick-borne diseases in the city: Role of landscape connectivity and green space characteristics in a metropolitan area	The Science of the Total Environment	10.1016/j.scitotenv.2019.03.235	Green spaces in the city are important for human wellbeing, but are also zones in which humans can become infected with zoonotic diseases. Therefore, there is a need to understand how infection risk is related to green space characteristics, wildlife communities and connectivity with rural areas hosting reservoir populations of hosts. Our hypothesis is that wildlife hosts in urban green spaces, a…	Europe	Ixodes ricinus	Tick	1	0	0	0	0	0	0	0	0	0	0	Temperate	1	0	1	0	0		1	deer	1	0	0	0	0	0	0	1	1	Empirical studies	proxy	connectivity patch height	3	Small dimension	2	0	Forest effect dependent	Forest increased vector
2006	Jackson, Laura E; Hilborn, Elizabeth D; Thomas, James C	Towards landscape design guidelines for reducing Lyme disease risk	International Journal of Epidemiology	10.1093/ije/dyi284	Background Incidence of Lyme disease in the US continues to grow. Low-density development is also increasing in endemic regions, raising questions about the relationship between development pattern and disease. This study sought to model Lyme disease incidence rate using quantitative, practical metrics of regional landscape pattern. The objective was to progress towards the development of design …	North America	Ixodes scapularis	Tick	1	0	0	0	0	0	0	0	0	0	0	Temperate	0	0	1	0	1	Host	0		0	0	0	0	0	0	0	1	0	Empirical studies	proxy	category area patch edge	4	Large dimension	5	0	Non linear effect	Absent
2004	Patz, Jonathan A.; Daszak, Peter; Tabor, Gary M.; Aguirre, A. Alonso; Pearl, Mary; Epstein, Jon; Wolfe, Nathan D.; Kilpatrick, A. Marm; Foufopoulos, Johannes; Molyneux, David; Bradley, David J.; null, null	Unhealthy Landscapes: Policy Recommendations on Land Use Change and Infectious Disease Emergence	Environmental Health Perspectives	10.1289/ehp.6877	Anthropogenic land use changes drive a range of infectious disease outbreaks and emergence events and modify the transmission of endemic infections. These drivers include agricultural encroachment, deforestation, road construction, dam building, irrigation, wetland modification, mining, the concentration or expansion of urban environments, coastal zone degradation, and other activities. These cha…	Worldwide			0	0	0	0	0	0	0	0	0	0	0	Both	1	0	1	0	1	Governance	1	foxe, white footed mice and small mammals	0	1	0	1	0	0	1	1	1	Science popularization		undescribed	0	Large dimension			Forest decreased pathogen	Forest decreased vector
2018	Ferrell, A. Michelle; Brinkerhoff, R. Jory	Using Landscape Analysis to Test Hypotheses about Drivers of Tick Abundance and Infection Prevalence with Borrelia burgdorferi	International Journal of Environmental Research and Public Health	10.3390/ijerph15040737	Patterns of vector-borne disease risk are changing globally in space and time and elevated disease risk of vector-borne infection can be driven by anthropogenic modification of the environment. Incidence of Lyme disease, caused by the bacterium Borrelia burgdorferi sensu stricto, has risen in a number of locations in North America and this increase may be driven by spatially or numerically expand…	North America	Ixodes scapularis amblyoma americanum Dermacentor variabilis	Tick	1	0	0	0	0	0	0	0	0	0	0	Temperate	0	0	1	0	0		0		0	0	0	0	0	0	0	1	1	Empirical studies	proxy	area patch edge diversity neighbour	5	Small dimension	0	0	Forest increased pathogen	Forest increased vector
2023	Hassall, Richard M. J.; Burthe, Sarah J.; Schäfer, Stefanie M.; Hartemink, Nienke; Purse, Bethan V.	Using mechanistic models to highlight research priorities for tick-borne zoonotic diseases: Improving our understanding of the ecology and maintenance of Kyasanur Forest Disease in India	PLoS neglected tropical diseases	10.1371/journal.pntd.0011300	The risk of spillover of zoonotic diseases to humans is changing in response to multiple environmental and societal drivers, particularly in tropical regions where the burden of neglected zoonotic diseases is highest and land use change and forest conversion is occurring most rapidly. Neglected zoonotic diseases can have significant impacts on poor and marginalised populations in low-resource set…	Asia	Haemaphysalis	Tick	0	0	0	0	0	0	0	0	1	0	0	Tropical	0	0	0	1	0		1	small mammals, birds, primate and cattle	0	1	1	0	1	0	1	1	1	Modeling	proxy	category	1	Small dimension	0	0	Forest increased pathogen	Absent
2019	Veloso-Frías, J.; Silva-De La Fuente, M.C.; Rubio, A.V.; Moreno, L.; González-Acuña, D.; Simonetti, J.A.; Landaeta-Aqueveque, C.	Variation in the prevalence and abundance of mites parasitizing abrothrix olivacea (Rodentia) in the native forest and pinus radiata plantations in central Chile	Hystrix	10.4404/hystrix-00171-2019	This study aimed to assess the association between habitat type, season, and host density, sex, mass, and body condition with the parasitism (i.e., prevalence and abundance) of two taxa of parasitic mites: Ornithonyssus sp. and Androlaelaps sp. (Mesostigmata) parasitising Abrothrix olivacea (Cricetidae). This study considered habitat types, including both the native forest of western-central Chil…	South America	Ornithonyssus sp. Androlaelaps sp.	Chigger	0	0	0	0	0	0	0	0	0	0	0	Temperate	0	0	0	1	0		1	rodents (Abrothrix olivacea)	0	1	0	0	0	0	0	0	1	Empirical studies	proxy	category structure	2	Small dimension	0	0	Absent	Forest effect dependent
2012	Eisen, Rebecca J.; Piesman, Joseph; Zielinski-Gutierrez, Emily; Eisen, Lars	What Do We Need to Know About Disease Ecology to Prevent Lyme Disease in the Northeastern United States?	Journal of Medical Entomology	10.1603/ME11138	Lyme disease is the most commonly reported vector-borne disease in the United States, with the majority of cases occurring in the Northeast. It has now been three decades since the etiological agent of the disease in North America, the spirochete Borrelia burgdorferi, and its primary North American vectors, the ticks Ixodes scapularis Say and I. pacificus Cooley &amp; Kohls, were identified. Grea…	North America	Ixodes scapularis	Tick	1	0	0	0	0	0	0	0	0	0	0	Temperate	0	0	1	0	1	User	1	small to medium size mammals(mice, wihte footed mouse (Peromyscus leucopus), voles, chipmunks, shrews, skunks, and raccoons) birds, larger animals (white-tailed deer (Odocoileus virginianus))	1	1	0	0	1	0	1	1	1	Literature Review		undescribed	0	Large dimension			Forest decreased pathogen	Forest decreased vector

## Sheet: Dataset S3
Variables	Definition	Nature	Modalities
Annees	Year of publication	Number
Auteur	Names of all authors of the article	Text
Titre	Title of the article	Text
Titre_revue	Title of the review in wich the article is published	Text
DOI	DOI of the article	Text
Abstract	Abstract of the article	Text
Continent	Continent where the study had been carried out	Categorical	North America; South America; Africa; Europe; Asia; Oceania; Worldwide
vector	Species or genus of vectors under investigation	Text
type_vector	Type of vector under investigation	Categorical	Tick; Chigger; Both
borrelia	Presence or absence of Borrelia in the study	Binary	1(Yes)/0(No)
anaplasma	Presence or absence of Anaplasma in the study	Binary	1(Yes)/0(No)
ehrlichiosis	Presence or absence of Ehrlichiosa in the study	Binary	1(Yes)/0(No)
babesia	Presence or absence of Babesia in the study	Binary	1(Yes)/0(No)
rickettsia	Presence or absence of Rickettsia in the study	Binary	1(Yes)/0(No)
bartonella	Presence or absence of Barthonella in the study	Binary	1(Yes)/0(No)
coxiella	Presence or absence of Coxiella in the study	Binary	1(Yes)/0(No)
francisella	Presence or absence of Francisella in the study	Binary	1(Yes)/0(No)
KFD	Presence or absence of Kyasanur Forest Disease in the study	Binary	1(Yes)/0(No)
orientia	Presence or absence of Orientia in the study	Binary	1(Yes)/0(No)
LIV	Presence or absence of Looping Ill Virus in the study	Binary	1(Yes)/0(No)
type_forest	Type of forest under investigation	Categorical	Temperate; Tropical; Both
deforestation	Presence or absence of deforestation dynamic in the study	Binary	1(Yes)/0(No)
reforestation	Presence or absence of reforestation dynamic in the study	Binary	1(Yes)/0(No)
fragmentation	Presence or absence of fragmentation dynamic in the study	Binary	1(Yes)/0(No)
conversion	Presence or absence of conversion dynamic in the study	Binary	1(Yes)/0(No)
Human	Presence or absence of human factors in the study	Binary	1(Yes)/0(No)
human_statut	Type of human status in the study: host= authors looked at the presence of pathogen or vector in human population; user= authors consider factors related to human activities; governance= authors consider governance rules, management practices or policies	Categorical	Host; Governance; User; Host and governance
Wildlife	Presence or absence of wildlife in the study	Binary	1(Yes)/0(No)
type_wildlife	Species or group of wildlife under investigation	Text
Deer	Presence or absence of deer in the study	Binary	1(Yes)/0(No)
Rodent	Presence or absence of rodent in the study	Binary	1(Yes)/0(No)
Domestic	Presence or absence of domestic animals in the study	Binary	1(Yes)/0(No)
Predator	Presence or absence of predator in the study	Binary	1(Yes)/0(No)
Bird	Presence or absence of bird in the study	Binary	1(Yes)/0(No)
Reptile	Presence or absence of reptile in the study	Binary	1(Yes)/0(No)
Other	Presence or absence of other mammals (non deer, rodent, predators or domestic) in the study	Binary	1(Yes)/0(No)
forest_pathogen	If the authors tested the impact of forest on the pathogen	Binary	1(Yes)/0(No)
forest_vector	If the authors tested the impact of forest on the vector	Binary	1(Yes)/0(No)
nature	Type of article	Categorical	Empirical studies; Meta-analyse; Literature Review; Modeling; Expert opinion; Science popularization
method_dynamic	Method used to characterize the forest dynamics: proxy= utilization of estimated metrics on a map; map= differencies between two maps at different times; chronosequence= design of a chronosequence on the field; model= estimation of forest dynamics based on a mathematical model; field= parameters measured directly on the field over time; historical= used of more or less precised historical data	Categorical	proxy; map; chronosequence; model; historical; field
variable_forest	Variables used to describe the forest in the study	Text
nbvariable_forest	Number of variables used to describe the forest	Number
spatial_dim	Spatial dimension of the study, Small= several kilometers; Large= several tens to hundreds of kilometres or more	Categorical	Small dimension; Small and large dimensions; Large dimension
ecoepi_years	Temporal extent of eco-epidemiological data in years	Number
forest_years	Temporal extent of forest data in years	Number
effectfp	Specific effect of the forest surface area on the pathogen presence, "Absent" meaning not studied	Categorical	Forest decreased pathogen; Forest increased pathogen; Forest effect dependent; Non linear effect; Non significant effect; Absent
effectfv	Specific effect of the forest surface area on the vector presence, "Absent" meaning not studied	Categorical	Forest decreased vector; Forest increased vector; Forest effect dependent; Non linear effect; Non significant effect; Absent
