# Supplementary material for: A scoping review of the impacts of forest cover dynamics on acari-borne diseases: Beyond forest fragmentation
Source: Heliyon. 2025 Jan 11;11(2):e41893. doi: 10.1016/j.heliyon.2025.e41893 (PMC11787481; doi:10.1016/j.heliyon.2025.e41893)
Supplement: Multimedia component 4 [file mmc4.xlsx]

## Sheet: Feuil1
Dictionary of forest variables described in the Table 5
Category	Variable	Description of variables
Composition	Species	Species encompasses the species of trees in the forest, it goes from a very precise list of species to a broad category of the nature of forest (dominance of deciduous species, coniferous species) then noted rather categorical
	Soil	Soil describes the soil type (qualitative) of the forest
	Invasive species	Invasive Species describes either the presence or percentage cover of invasive species in the forest
	Wildlife	Wildlife assesses the presence or observed traces of wildlife in the forest
	Diversity	Diversity describes the vegetal diversity in a forest (number of species or Shanon like index)
	Litter	Litter accounts for the presence or type of litter
Structure:	Density	Density representes the density of trees
	Canopy	Canopy quatifies the canopy cover of a forest
	Stories	Stories is the variable describing the number and/or nature of story (understory, shrub layer, tree layer)
	Mortality (coarse-woody debris)	Mortality indicates the presence and/or quantity of deadwood (standing deadwood or coarse-woody debris)
	Height and DBH	Height represents the height of trees and DBH means diameter at breast height
	Age	Age is the age of a forest
	Biomass	Biomass describes the biomass of a forest
Configuration	Area	Area represents the surface area of a forest/continuous patch of forest
	Edge/perimeter	Edge/permiter represent the length of the edge or the perimeter of one or several patches of forest
	Number of patches	Number of patches quantifies the number of distinct forest patch within an given area
	Neighbour	Neighbour describes the environment (qualitatif) in the direct vicinity of a forest and possibly estimates a distance
	Connectivity	Connectivity encompasses all the variables used to assess connectivity such as spatial compactness, distance to patches
	Aggregation	Aggregation is used when the authors assess a forest aggregation
	Shape	Shape describes the shape of forest patches
Functionality:	Food resources	Food resources describes the presence of specific vegetal species providing food for key hosts
	Habitat resources	Habitat resources describes the presence of specific habitat provided by a forest for key hosts or vectors
Human factor:	Management	Management is a variable describing the management of a forest
